# Supplementary material for: Enhancing Genome-Wide Copy Number Variation Identification by High Density Array CGH Using Diverse Resources of Pig Breeds
Source: PLoS One. 2014 Jan 27;9(1):e87571. doi: 10.1371/journal.pone.0087571 (PMC3903766; doi:10.1371/journal.pone.0087571)
Supplement: File S1 — Supporting tables. Table S1, Detailed information of each CNVR identified in this study. Table S2, Detailed information between CNVRs detected in the study with those in the previous reports. Table S3, Detailed information of the validated CNVRs and the primers used in quantitative PCR analyses. Table S4, Annotation of genes in CNVRs detected in this study. Table S5, dN/dS ratio of genes in CNVRs identified and non-CNVRs. Table S6, Gene Ontology of genes in CNVRs identified. Table S7, Pathway of genes in CNVRs identified. Table S8, QTLs harbored within or partially overlapped with identified CNVRs across the pig genome. Table S9, CNVRs completely or partially overlapped genes in Online Mendelian Inheritance in Man annotations. (XLS) [file pone.0087571.s001.xls]

## Sheet: Table S1
CNVR#	chr	start	end	length	type	#animals	frequency	animals
1	chr1	809287	863657	54371	gain	2	16.67	A1 M2
2	chr1	3242422	3247825	5404	gain	1	unique	W1
3	chr1	5214736	5223489	8754	gain	1	unique	M2
4	chr1	8308354	8338693	30340	loss	1	unique	W1
5	chr1	10836205	10840952	4748	gain	1	unique	W1
6	chr1	11285185	11294682	9498	loss	1	unique	W1
7	chr1	15060020	15063550	3531	gain	3	25	R2 A1 M2
8	chr1	16511024	16530097	19074	gain	1	unique	W1
9	chr1	18347414	18379506	32093	loss	3	25	R2 Z2 Z5
10	chr1	22371847	22378435	6589	gain	1	unique	M2
11	chr1	26006697	26083085	76389	loss	2	16.67	R2 A1
12	chr1	32533283	32537090	3808	loss	1	unique	W1
13	chr1	36428308	36435377	7070	gain	1	unique	W1
14	chr1	45784325	45788938	4614	gain	1	unique	W1
15	chr1	47931144	47937446	6303	loss	1	unique	W1
16	chr1	48175902	48180353	4452	gain	2	16.67	R2 A1
17	chr1	48486565	48496396	9832	gain	1	unique	W1
18	chr1	51751910	51757371	5462	loss	1	unique	A1
19	chr1	55394219	55400333	6115	loss	1	unique	W1
20	chr1	58838426	58859221	20796	loss	1	unique	M2
21	chr1	59437252	59442586	5335	loss	1	unique	W1
22	chr1	62034573	62038129	3557	loss	1	unique	A1
23	chr1	69813034	69817412	4379	loss	1	unique	A1
24	chr1	72465563	72469062	3500	gain	1	unique	W1
25	chr1	74073540	74079559	6020	loss	1	unique	R2
26	chr1	75925080	75937314	12235	loss	1	unique	Y2
27	chr1	77845095	77849537	4443	gain	1	unique	W1
28	chr1	79795462	79803395	7934	loss	1	unique	DN5
29	chr1	82926196	82930048	3853	loss	1	unique	C3
30	chr1	83660209	83664815	4607	loss	1	unique	W1
31	chr1	87277237	87285141	7905	gain	1	unique	C3
32	chr1	88213249	88219989	6741	gain	2	16.67	R2 A1
33	chr1	91934708	91943100	8393	loss	1	unique	A1
34	chr1	92487895	92504937	17043	gain	1	unique	A1
35	chr1	94648980	94652999	4020	loss	1	unique	R2
36	chr1	100330959	100336260	5302	loss	1	unique	A1
37	chr1	107297644	107307029	9386	gain	1	unique	DN1
38	chr1	108822702	108833959	11258	gain	1	unique	W1
39	chr1	115481369	115487600	6232	loss	1	unique	A1
40	chr1	133702686	133709143	6458	loss	1	unique	MS7
41	chr1	140826053	140833380	7328	gain	3	25	R2 A1 M2
42	chr1	140869515	140872879	3365	gain	1	unique	R2
43	chr1	141507206	141525965	18760	gain	1	unique	M2
44	chr1	143946478	143961940	15463	gain	4	33.33	R2 A1 M2 W1
45	chr1	146851633	146855437	3805	loss	1	unique	W1
46	chr1	149906103	149913172	7070	gain	1	unique	Y2
47	chr1	153755045	153762957	7913	gain	1	unique	W1
48	chr1	157999324	158066822	67499	gain	1	unique	R2
49	chr1	158404034	158419415	15382	loss	4	33.33	A1 M2 MS8 Z5
50	chr1	158551371	158617560	66190	loss	4	33.33	R2 A1 M2 W1
51	chr1	168460931	168465480	4550	loss	1	unique	R2
52	chr1	178978613	178987609	8997	loss	1	unique	W1
53	chr1	179377537	179389138	11602	gain	1	unique	DN1
54	chr1	186674599	186680957	6359	loss	1	unique	R2
55	chr1	186736430	186755544	19115	gain	2	16.67	DN1 W1
56	chr1	190579218	190583835	4618	gain	1	unique	R2
57	chr1	195347388	195363920	16533	loss	1	unique	W1
58	chr1	195434795	195446504	11710	gain	1	unique	W1
59	chr1	196962567	196971018	8452	gain	1	unique	W1
60	chr1	197807417	197812056	4640	loss	2	16.67	A1 M2
61	chr1	197847943	197945381	97439	both	4	33.33	R2 A1 M2 W1
62	chr1	198825373	198829732	4360	loss	1	unique	M2
63	chr1	202744753	202752001	7249	loss	1	unique	R2
64	chr1	216539300	216551966	12667	loss	1	unique	A1
65	chr1	217838090	217841852	3763	gain	1	unique	M2
66	chr1	221753791	221773018	19228	loss	3	25	R2 A1 M2
67	chr1	222065095	222070535	5441	loss	1	unique	M2
68	chr1	224396995	224410315	13321	loss	1	unique	W1
69	chr1	229548900	229563409	14510	gain	1	unique	W1
70	chr1	232998884	233002282	3399	loss	1	unique	W1
71	chr1	233003242	233006830	3589	gain	1	unique	W1
72	chr1	234158034	234174076	16043	loss	2	16.67	R2 Z2
73	chr1	234293903	234303758	9856	gain	1	unique	W1
74	chr1	237217879	237221580	3702	loss	1	unique	W1
75	chr1	241384809	241389267	4459	loss	1	unique	A1
76	chr1	242512862	242520304	7443	loss	2	16.67	Y2 Z5
77	chr1	250732233	250736180	3948	gain	1	unique	A1
78	chr1	251930336	251934644	4309	loss	1	unique	A1
79	chr1	260182694	260221812	39119	loss	1	unique	A1
80	chr1	264322511	264330186	7676	gain	5	41.67	R2 A1 DN1 M2 Z5
81	chr1	264425557	264431056	5500	gain	1	unique	R2
82	chr1	264474460	264490575	16116	gain	2	16.67	R2 A1
83	chr1	275359877	275367398	7522	gain	2	16.67	A1 M2
84	chr1	281147540	281164865	17326	gain	1	unique	Y2
85	chr1	281722168	281726568	4401	loss	1	unique	W1
86	chr1	281949034	281952717	3684	loss	1	unique	A1
87	chr1	284428678	284521660	92983	loss	11	91.67	R2 A1 C3 DN1 M2 MS7 MS8 W1 Y2 Z2 Z5
88	chr1	286327601	286331665	4065	loss	2	16.67	M2 Z2
89	chr1	286487472	286497223	9752	gain	1	unique	W1
90	chr1	292022684	292030888	8205	gain	1	unique	W1
91	chr1	293292410	293306441	14032	gain	1	unique	MS8
92	chr1	293805955	293977264	171310	gain	2	16.67	R2 A1
93	chr1	294143670	294149091	5422	loss	1	unique	A1
94	chr1	294851334	294863534	12201	gain	3	25	R2 A1 DN1
95	chr1	295060800	295074382	13583	loss	1	unique	W1
96	chr1	295095788	295139966	44179	gain	2	16.67	R2 A1
97	chr1	295159682	295165843	6162	gain	1	unique	A1
98	chr1	295269632	295502510	232879	loss	1	unique	Z5
99	chr1	295777347	295817618	40272	gain	1	unique	M2
100	chr1	296140494	296458489	317996	loss	4	33.33	R2 A1 DN5 M2
101	chr1	296555516	296570221	14706	loss	2	16.67	M2 W1
102	chr1	296711271	296718345	7075	loss	1	unique	R2
103	chr1	296764601	296806737	42137	gain	2	16.67	R2 A1
104	chr1	296838346	296851303	12958	loss	1	unique	R2
105	chr1	296907764	297184237	276474	both	5	41.67	R2 A1 DN1 M2 Y2
106	chr1	297193688	297209831	16144	loss	1	unique	A1
107	chr1	299627442	299635320	7879	gain	1	unique	M2
108	chr1	301798445	301814064	15620	loss	1	unique	W1
109	chr1	303245020	303251488	6469	gain	1	unique	W1
110	chr1	303608782	303619876	11095	gain	1	unique	W1
111	chr1	303924721	303934762	10042	loss	1	unique	W1
112	chr1	306988119	306991718	3600	loss	1	unique	W1
113	chr1	307842167	307847516	5350	gain	1	unique	W1
114	chr1	312094822	312112907	18086	loss	1	unique	R2
115	chr1	312164343	312852199	687857	loss	6	50	R2 A1 M2 MS7 MS8 W1
116	chr1	312971103	313676516	705414	both	4	33.33	R2 A1 DN1 M2
117	chr10	1212137	1417637	205501	gain	2	16.67	R2 M2
118	chr10	1657959	1665077	7119	gain	1	unique	MS8
119	chr10	1919304	1923265	3962	loss	1	unique	MS8
120	chr10	3007787	3047839	40053	gain	3	25	R2 A1 M2
121	chr10	3218655	3224486	5832	loss	1	unique	MS8
122	chr10	3719738	3761552	41815	loss	1	unique	A1
123	chr10	4423888	4430201	6314	loss	1	unique	M2
124	chr10	5147269	5156042	8774	loss	1	unique	Z2
125	chr10	5296675	5306728	10054	loss	1	unique	Z2
126	chr10	5517287	5521657	4371	loss	1	unique	M2
127	chr10	7047558	7052711	5154	loss	1	unique	R2
128	chr10	8628786	8632232	3447	gain	1	unique	M2
129	chr10	14066483	14071437	4955	loss	1	unique	MS8
130	chr10	14392324	14449342	57019	gain	6	50	R2 A1 M2 Y2 Z2 Z5
131	chr10	14695759	14701071	5313	gain	1	unique	C3
132	chr10	16914884	16925277	10394	gain	1	unique	W1
133	chr10	19811694	19815864	4171	gain	1	unique	MS8
134	chr10	20176126	20182225	6100	loss	1	unique	W1
135	chr10	20456210	20474544	18335	loss	1	unique	MS8
136	chr10	20575979	20581104	5126	loss	1	unique	MS8
137	chr10	20704886	20708523	3638	gain	1	unique	MS8
138	chr10	20990557	20994122	3566	gain	1	unique	R2
139	chr10	21348456	21371782	23327	gain	6	50	R2 A1 DN1 DN5 M2 Y2
140	chr10	21436057	21439690	3634	gain	3	25	R2 A1 M2
141	chr10	21561614	21590340	28727	loss	2	16.67	R2 M2
142	chr10	21650686	21697921	47236	loss	2	16.67	R2 M2
143	chr10	22218830	22818279	599450	loss	4	33.33	C3 DN1 M2 Y2
144	chr10	22872897	22951219	78323	gain	1	unique	M2
145	chr10	23017173	23441415	424243	loss	5	41.67	C3 DN1 M2 Y2 Z2
146	chr10	24373805	24385554	11750	gain	1	unique	R2
147	chr10	26876851	26891796	14946	loss	1	unique	R2
148	chr10	28548309	28555723	7415	loss	1	unique	Y2
149	chr10	28879421	28888298	8878	loss	1	unique	A1
150	chr10	30517875	30523104	5230	gain	2	16.67	A1 M2
151	chr10	30984100	30988507	4408	loss	1	unique	MS8
152	chr10	32105583	32110889	5307	loss	1	unique	A1
153	chr10	33969207	33973921	4715	loss	1	unique	C3
154	chr10	36017386	36021243	3858	gain	1	unique	R2
155	chr10	37573858	37582824	8967	gain	1	unique	Y2
156	chr10	38062214	38065834	3621	gain	1	unique	DN1
157	chr10	38385370	38428423	43054	gain	2	16.67	A1 M2
158	chr10	38489473	38548538	59066	loss	1	unique	A1
159	chr10	40061293	40069211	7919	loss	1	unique	A1
160	chr10	40508063	40548208	40146	gain	3	25	R2 A1 DN5
161	chr10	43804319	43828016	23698	loss	1	unique	Y2
162	chr10	44265867	44270216	4350	gain	3	25	R2 A1 M2
163	chr10	44794226	44798195	3970	loss	1	unique	MS8
164	chr10	45053662	45069997	16336	gain	1	unique	W1
165	chr10	48116135	48122642	6508	loss	1	unique	MS8
166	chr10	48525156	48532092	6937	gain	3	25	R2 M2 MS8
167	chr10	52665751	52670812	5062	loss	1	unique	MS8
168	chr10	54090627	54095672	5046	loss	1	unique	M2
169	chr10	54550687	54561682	10996	loss	2	16.67	A1 Z2
170	chr10	58072156	58092934	20779	gain	2	16.67	W1 Z5
171	chr10	58398348	58403968	5621	loss	1	unique	Y2
172	chr10	60182267	60192049	9783	loss	1	unique	A1
173	chr10	63029266	63091388	62123	gain	1	unique	DN1
174	chr10	64617255	64626282	9028	gain	3	25	R2 A1 M2
175	chr10	66214032	66233649	19618	loss	1	unique	M2
176	chr10	67834020	67838431	4412	loss	1	unique	A1
177	chr10	70717607	70728093	10487	gain	1	unique	DN5
178	chr10	71400388	71404938	4551	loss	1	unique	MS8
179	chr10	73873267	73877723	4457	gain	1	unique	DN1
180	chr10	74324842	74443627	118786	loss	1	unique	W1
181	chr10	75650435	75654047	3613	loss	1	unique	M2
182	chr10	76627173	76633083	5911	loss	1	unique	A1
183	chr10	78729153	79102274	373122	loss	1	unique	Z2
184	chr11	41727	50970	9244	loss	1	unique	A1
185	chr11	1952471	2015152	62682	loss	1	unique	R2
186	chr11	3801300	3808357	7058	loss	1	unique	MS7
187	chr11	4200786	4205153	4368	loss	1	unique	MS8
188	chr11	4229767	4234177	4411	loss	1	unique	DN1
189	chr11	5354630	5358433	3804	loss	1	unique	A1
190	chr11	5557004	5565084	8081	loss	1	unique	Z2
191	chr11	5714342	5730185	15844	gain	1	unique	Y2
192	chr11	6036286	6040771	4486	loss	1	unique	A1
193	chr11	6346956	6350459	3504	gain	1	unique	W1
194	chr11	6898052	6902402	4351	gain	1	unique	Z5
195	chr11	9503726	9509081	5356	gain	1	unique	W1
196	chr11	10794643	10803645	9003	gain	1	unique	A1
197	chr11	10823162	10827987	4826	gain	1	unique	M2
198	chr11	10986052	11005792	19741	loss	1	unique	W1
199	chr11	12035415	12040040	4626	loss	1	unique	R2
200	chr11	12162028	12167491	5464	loss	1	unique	M2
201	chr11	12359493	12364806	5314	gain	1	unique	MS8
202	chr11	15523324	15527951	4628	gain	1	unique	W1
203	chr11	16890532	16904130	13599	loss	1	unique	A1
204	chr11	17789813	17793621	3809	loss	1	unique	M2
205	chr11	20855441	20859430	3990	gain	1	unique	A1
206	chr11	20978133	20985419	7287	gain	2	16.67	A1 M2
207	chr11	21482626	21519992	37367	loss	1	unique	A1
208	chr11	21706115	21709965	3851	loss	1	unique	M2
209	chr11	24791403	24796011	4609	gain	3	25	R2 A1 DN1
210	chr11	25041832	25047308	5477	loss	1	unique	M2
211	chr11	25056932	25080832	23901	gain	2	16.67	DN5 Z5
212	chr11	25841722	25851746	10025	loss	1	unique	M2
213	chr11	27101316	27113039	11724	loss	1	unique	Y2
214	chr11	27180617	27185327	4711	loss	1	unique	M2
215	chr11	27463118	27480398	17281	gain	1	unique	W1
216	chr11	27644552	27661332	16781	gain	1	unique	M2
217	chr11	27769628	27802143	32516	loss	2	16.67	R2 M2
218	chr11	27829202	27832898	3697	loss	1	unique	DN1
219	chr11	38079170	38085352	6183	loss	1	unique	A1
220	chr11	44007565	44013309	5745	loss	2	16.67	A1 M2
221	chr11	45189794	45443386	253593	loss	3	25	A1 M2 W1
222	chr11	46530279	46540317	10039	gain	1	unique	C3
223	chr11	48015830	48024360	8531	loss	1	unique	R2
224	chr11	49874869	49881415	6547	loss	1	unique	Y2
225	chr11	50380741	50386260	5520	loss	1	unique	MS8
226	chr11	51038594	51049831	11238	loss	1	unique	A1
227	chr11	52315048	52319659	4612	gain	3	25	R2 A1 M2
228	chr11	53480520	53488114	7595	gain	1	unique	MS7
229	chr11	53535397	53547541	12145	gain	1	unique	W1
230	chr11	57469265	57491108	21844	loss	2	16.67	R2 A1
231	chr11	58091441	58121506	30066	gain	1	unique	Y2
232	chr11	58938230	58942386	4157	gain	2	16.67	M2 MS8
233	chr11	60759715	60763191	3477	loss	1	unique	R2
234	chr11	62512880	62910688	397809	both	10	83.33	R2 A1 DN1 DN5 M2 MS8 W1 Y2 Z2 Z5
235	chr11	62963192	62994287	31096	loss	1	unique	MS8
236	chr11	67006142	67013624	7483	gain	1	unique	W1
237	chr11	69396718	69401235	4518	loss	1	unique	MS8
238	chr11	69485859	69497697	11839	gain	1	unique	Y2
239	chr11	70253855	70258467	4613	loss	1	unique	A1
240	chr11	70582866	70599250	16385	gain	1	unique	A1
241	chr11	70603545	70731813	128269	loss	4	33.33	R2 DN5 M2 Z5
242	chr11	70732658	71492146	759489	both	8	66.67	R2 A1 DN1 DN5 M2 W1 Z2 Z5
243	chr11	71558296	71575545	17250	gain	1	unique	A1
244	chr11	71685672	71731275	45604	gain	2	16.67	R2 A1
245	chr11	72342168	72353504	11337	loss	1	unique	A1
246	chr11	74655060	74681449	26390	loss	2	16.67	MS8 W1
247	chr11	74686169	74712740	26572	gain	2	16.67	A1 M2
248	chr11	78327387	78330836	3450	gain	2	16.67	A1 M2
249	chr11	82089462	82149995	60534	loss	2	16.67	R2 W1
250	chr11	82218163	82254243	36081	gain	4	33.33	R2 A1 M2 Y2
251	chr11	82446769	82460148	13380	gain	1	unique	MS7
252	chr11	84856080	84863637	7558	loss	1	unique	W1
253	chr11	86131957	86135505	3549	gain	1	unique	W1
254	chr11	87393936	87397523	3588	loss	1	unique	A1
255	chr12	649120	655322	6203	loss	1	unique	A1
256	chr12	1024344	1051492	27149	gain	1	unique	R2
257	chr12	3983514	3991383	7870	gain	2	16.67	A1 M2
258	chr12	4301123	4308336	7214	loss	1	unique	A1
259	chr12	11704748	11708388	3641	loss	1	unique	A1
260	chr12	17957943	18001279	43337	loss	1	unique	A1
261	chr12	18174772	18185608	10837	gain	1	unique	C3
262	chr12	21528715	21533923	5209	loss	1	unique	MS8
263	chr12	26440629	26460026	19398	loss	1	unique	A1
264	chr12	26839251	26848322	9072	loss	5	41.67	R2 A1 M2 MS7 MS8
265	chr12	27117022	27155279	38258	loss	1	unique	Z2
266	chr12	27237060	27272196	35137	loss	1	unique	DN1
267	chr12	35833342	35845502	12161	loss	1	unique	M2
268	chr12	37587103	37594096	6994	loss	1	unique	A1
269	chr12	41019290	41047992	28703	gain	2	16.67	R2 Y2
270	chr12	45731816	45735320	3505	loss	1	unique	A1
271	chr12	46573448	46694341	120894	gain	1	unique	R2
272	chr12	48561491	48566005	4515	loss	1	unique	A1
273	chr12	50807263	50813120	5858	gain	1	unique	Y2
274	chr12	50875759	51253912	378154	both	7	58.33	R2 DN1 DN5 M2 W1 Z2 Z5
275	chr12	54479002	54482535	3534	gain	3	25	R2 A1 M2
276	chr12	55990675	55999227	8553	loss	1	unique	C3
277	chr12	56181495	56241667	60173	gain	3	25	R2 A1 M2
278	chr12	56324657	56333441	8785	loss	1	unique	A1
279	chr12	57931253	57940569	9317	loss	2	16.67	M2 W1
280	chr12	58177312	58180826	3515	loss	1	unique	A1
281	chr12	59480029	59484133	4105	loss	1	unique	A1
282	chr13	335168	339577	4410	loss	1	unique	M2
283	chr13	342968	350059	7092	loss	1	unique	M2
284	chr13	653462	667535	14074	gain	1	unique	C3
285	chr13	2679176	2690040	10865	gain	1	unique	M2
286	chr13	4150647	4173219	22573	gain	1	unique	R2
287	chr13	8053665	8081633	27969	loss	1	unique	R2
288	chr13	9012244	9015715	3472	loss	1	unique	A1
289	chr13	10900910	10909128	8219	loss	1	unique	R2
290	chr13	10909976	10916128	6153	loss	1	unique	R2
291	chr13	14953224	15026914	73691	loss	6	50	R2 A1 DN5 M2 W1 Z5
292	chr13	19818990	19825306	6317	loss	1	unique	A1
293	chr13	20258608	20265586	6979	gain	1	unique	R2
294	chr13	22398216	22407631	9416	loss	1	unique	A1
295	chr13	28348189	28374351	26163	loss	1	unique	DN1
296	chr13	34208583	34234865	26283	loss	5	41.67	R2 A1 DN1 M2 W1
297	chr13	36101579	36120300	18722	gain	1	unique	W1
298	chr13	37288767	37295866	7100	gain	1	unique	W1
299	chr13	38886226	38900328	14103	gain	1	unique	Y2
300	chr13	44128285	44133899	5615	gain	1	unique	A1
301	chr13	60350266	60361420	11155	loss	1	unique	MS8
302	chr13	61092636	61096235	3600	loss	1	unique	M2
303	chr13	61445211	61459547	14337	loss	1	unique	DN1
304	chr13	62594501	62599097	4597	loss	1	unique	Y2
305	chr13	63098254	63105453	7200	gain	1	unique	A1
306	chr13	64134280	64138645	4366	loss	1	unique	M2
307	chr13	68778311	68798057	19747	loss	2	16.67	A1 MS8
308	chr13	69454029	69470891	16863	loss	4	33.33	R2 A1 M2 W1
309	chr13	73553568	73574374	20807	gain	1	unique	DN1
310	chr13	77928810	77932359	3550	gain	2	16.67	R2 A1
311	chr13	79762945	79768593	5649	loss	1	unique	A1
312	chr13	82679256	82683715	4460	gain	1	unique	R2
313	chr13	87551854	87555590	3737	loss	1	unique	M2
314	chr13	90195707	90219210	23504	loss	1	unique	DN5
315	chr13	91556391	91591364	34974	loss	1	unique	Y2
316	chr13	100351379	100358639	7261	loss	1	unique	DN1
317	chr13	100644291	100655907	11617	gain	1	unique	C3
318	chr13	101144002	101159722	15721	gain	1	unique	A1
319	chr13	113487813	113495926	8114	loss	1	unique	R2
320	chr13	115755079	115815716	60638	loss	1	unique	R2
321	chr13	120484802	120537071	52270	gain	1	unique	A1
322	chr13	122194386	122235888	41503	loss	2	16.67	R2 M2
323	chr13	122370918	122391160	20243	gain	9	75	R2 A1 DN1 DN5 M2 MS8 Y2 Z2 Z5
324	chr13	137757122	137763262	6141	loss	1	unique	A1
325	chr13	141239221	141266057	26837	loss	2	16.67	A1 M2
326	chr13	147478052	147482885	4834	loss	1	unique	C3
327	chr13	147613151	147619769	6619	loss	1	unique	A1
328	chr13	147783481	147814041	30561	gain	4	33.33	R2 DN1 DN5 M2
329	chr13	148748685	148755153	6469	loss	1	unique	W1
330	chr13	164215628	164277541	61914	loss	1	unique	Z5
331	chr13	164898644	164917906	19263	loss	1	unique	R2
332	chr13	170083233	170089229	5997	loss	1	unique	MS8
333	chr13	170955962	170965067	9106	loss	1	unique	A1
334	chr13	171007055	171407210	400156	gain	1	unique	Z5
335	chr13	171805428	171830635	25208	loss	1	unique	R2
336	chr13	179619393	179624174	4782	gain	1	unique	Y2
337	chr13	183593242	183599653	6412	gain	1	unique	M2
338	chr13	185960094	185977305	17212	loss	1	unique	DN1
339	chr13	193196894	193218718	21825	loss	1	unique	Z2
340	chr13	195663381	195672703	9323	loss	1	unique	W1
341	chr13	197856519	197893180	36662	loss	1	unique	C3
342	chr13	199348049	199361490	13442	gain	1	unique	Y2
343	chr13	202798493	202804770	6278	loss	1	unique	R2
344	chr13	202902452	202971556	69105	loss	2	16.67	R2 M2
345	chr13	203173357	203229001	55645	gain	1	unique	R2
346	chr13	208289577	208305312	15736	gain	1	unique	W1
347	chr13	210319884	210332180	12297	loss	1	unique	A1
348	chr13	211729795	211733369	3575	loss	1	unique	M2
349	chr13	213445493	213508601	63109	gain	9	75	R2 A1 DN1 DN5 M2 W1 Y2 Z2 Z5
350	chr13	217889286	217896350	7065	loss	1	unique	M2
351	chr14	7043	148076	141034	gain	2	16.67	R2 M2
352	chr14	148829	259041	110213	loss	1	unique	M2
353	chr14	776895	784109	7215	loss	1	unique	R2
354	chr14	2822340	2841670	19331	gain	1	unique	A1
355	chr14	2972043	2981230	9188	loss	1	unique	R2
356	chr14	4364603	4404236	39634	gain	1	unique	R2
357	chr14	6298511	6352868	54358	loss	1	unique	W1
358	chr14	14004078	14013802	9725	loss	2	16.67	R2 A1
359	chr14	18761085	18769001	7917	loss	1	unique	R2
360	chr14	21067570	21089730	22161	gain	1	unique	R2
361	chr14	21903479	21907163	3685	loss	1	unique	MS8
362	chr14	23025838	23037455	11618	loss	5	41.67	A1 DN5 M2 Z2 Z5
363	chr14	26555128	26558740	3613	loss	1	unique	C3
364	chr14	29661170	29698257	37088	gain	1	unique	DN5
365	chr14	32591923	32596502	4580	gain	1	unique	Z5
366	chr14	40462594	40466350	3757	loss	1	unique	M2
367	chr14	43190690	43194294	3605	loss	1	unique	M2
368	chr14	45925180	46026699	101520	gain	1	unique	Y2
369	chr14	52057844	52275338	217495	gain	5	41.67	R2 A1 DN1 M2 MS7
370	chr14	52387875	52405512	17638	gain	8	66.67	R2 A1 DN5 M2 MS7 MS8 W1 Z2
371	chr14	53048824	53085281	36458	gain	1	unique	R2
372	chr14	54490641	54494074	3434	loss	1	unique	R2
373	chr14	56353457	56400399	46943	loss	1	unique	Z5
374	chr14	57184782	57194044	9263	loss	1	unique	R2
375	chr14	57682766	57691728	8963	loss	1	unique	MS8
376	chr14	58461419	58465029	3611	loss	1	unique	R2
377	chr14	58931762	58936982	5221	gain	1	unique	W1
378	chr14	61454347	61464245	9899	gain	1	unique	R2
379	chr14	62453520	62463211	9692	loss	1	unique	MS8
380	chr14	62716039	62912940	196902	both	2	16.67	W1 Y2
381	chr14	63067572	63071953	4382	gain	1	unique	C3
382	chr14	63279950	63310593	30644	loss	1	unique	Z2
383	chr14	65056878	65060577	3700	gain	1	unique	R2
384	chr14	65584630	65602773	18144	gain	1	unique	R2
385	chr14	65707142	65711532	4391	loss	1	unique	M2
386	chr14	74107598	74146239	38642	gain	2	16.67	R2 A1
387	chr14	79515097	79520599	5503	loss	1	unique	Z5
388	chr14	84258589	84265676	7088	gain	1	unique	Y2
389	chr14	89216601	89268475	51875	loss	5	41.67	R2 M2 W1 Z2 Z5
390	chr14	90341073	90401261	60189	loss	1	unique	W1
391	chr14	94232605	94651622	419018	both	2	16.67	A1 M2
392	chr14	98233658	98238383	4726	loss	1	unique	R2
393	chr14	99243227	99268572	25346	loss	3	25	DN1 DN5 M2
394	chr14	100675307	100691978	16672	loss	1	unique	W1
395	chr14	102074264	102078594	4331	loss	1	unique	C3
396	chr14	103126046	103130499	4454	loss	1	unique	DN1
397	chr14	105362028	105371009	8982	loss	1	unique	DN1
398	chr14	107396762	107400473	3712	loss	1	unique	R2
399	chr14	111675282	111683372	8091	gain	1	unique	Y2
400	chr14	115944233	116277086	332854	gain	4	33.33	R2 A1 DN1 Z2
401	chr14	120260988	120268103	7116	loss	1	unique	C3
402	chr14	120459559	120508232	48674	loss	2	16.67	A1 M2
403	chr14	120677328	120704834	27507	gain	1	unique	A1
404	chr14	120800138	120843703	43566	gain	2	16.67	A1 M2
405	chr14	125346138	125360408	14271	gain	1	unique	Y2
406	chr14	127578539	127645463	66925	loss	3	25	A1 MS7 MS8
407	chr14	127649508	127706850	57343	gain	1	unique	A1
408	chr14	128576922	128660588	83667	loss	1	unique	R2
409	chr14	128743268	128847698	104431	gain	3	25	R2 A1 M2
410	chr14	129395544	129404808	9265	loss	1	unique	A1
411	chr14	129550749	129561980	11232	gain	1	unique	M2
412	chr14	129982716	129998289	15574	gain	3	25	R2 A1 M2
413	chr14	132304392	132319281	14890	gain	1	unique	M2
414	chr14	132320032	132323479	3448	gain	3	25	R2 A1 M2
415	chr14	133945595	134212123	266529	gain	2	16.67	R2 Y2
416	chr14	139548406	139553875	5470	gain	1	unique	C3
417	chr14	139824855	139828488	3634	loss	1	unique	M2
418	chr14	140486322	140493501	7180	loss	1	unique	W1
419	chr14	140616707	140630881	14175	loss	1	unique	Z2
420	chr14	140880864	140893216	12353	gain	1	unique	Z5
421	chr14	142014085	142021146	7062	gain	1	unique	Z5
422	chr14	143206116	143340387	134272	gain	2	16.67	R2 DN1
423	chr14	143350187	143456736	106550	loss	1	unique	R2
424	chr14	152308495	152312098	3604	gain	1	unique	R2
425	chr14	153327624	153446826	119203	gain	2	16.67	A1 M2
426	chr14	153677606	153687612	10007	gain	1	unique	M2
427	chr15	1476440	1532630	56191	loss	1	unique	M2
428	chr15	1604351	1674263	69913	gain	1	unique	M2
429	chr15	1993408	2006462	13055	loss	1	unique	M2
430	chr15	2228638	2304638	76001	loss	1	unique	A1
431	chr15	2653153	2674956	21804	loss	2	16.67	R2 A1
432	chr15	2873362	2876869	3508	loss	1	unique	A1
433	chr15	3779635	3791398	11764	loss	1	unique	C3
434	chr15	6493979	6498549	4571	loss	1	unique	MS8
435	chr15	9113672	9145650	31979	loss	1	unique	MS8
436	chr15	11809375	12016948	207574	gain	4	33.33	R2 A1 DN1 M2
437	chr15	13696247	13811937	115691	gain	5	41.67	R2 A1 DN1 M2 MS8
438	chr15	17790175	17897743	107569	gain	1	unique	M2
439	chr15	18447467	18454755	7289	loss	1	unique	M2
440	chr15	19866040	19869905	3866	loss	1	unique	A1
441	chr15	20807981	20819758	11778	loss	2	16.67	C3 M2
442	chr15	21653655	21660352	6698	loss	1	unique	M2
443	chr15	32404144	32407775	3632	loss	1	unique	M2
444	chr15	32771606	32834911	63306	gain	1	unique	R2
445	chr15	34249726	34262875	13150	gain	1	unique	DN5
446	chr15	35241369	35302739	61371	loss	6	50	A1 DN5 M2 W1 Z2 Z5
447	chr15	36067995	36096546	28552	loss	2	16.67	A1 M2
448	chr15	36132227	36147284	15058	gain	1	unique	R2
449	chr15	42330358	42340138	9781	gain	1	unique	M2
450	chr15	43135550	43141982	6433	loss	3	25	A1 DN1 M2
451	chr15	43385063	43494169	109107	loss	1	unique	R2
452	chr15	48771076	48787966	16891	gain	1	unique	DN1
453	chr15	52079556	52135675	56120	loss	1	unique	Y2
454	chr15	53390660	53396772	6113	gain	1	unique	C3
455	chr15	58760831	58807616	46786	gain	1	unique	Y2
456	chr15	72057927	72086188	28262	gain	1	unique	A1
457	chr15	73875624	73879590	3967	loss	1	unique	R2
458	chr15	76985388	77002199	16812	loss	3	25	R2 A1 DN5
459	chr15	85918414	85951453	33040	gain	1	unique	R2
460	chr15	87633010	87639673	6664	gain	1	unique	M2
461	chr15	89820017	89830937	10921	gain	1	unique	A1
462	chr15	90499822	90538387	38566	gain	1	unique	R2
463	chr15	100262417	100272517	10101	gain	3	25	R2 A1 M2
464	chr15	100765775	100832648	66874	gain	3	25	R2 A1 M2
465	chr15	103521888	103531942	10055	gain	1	unique	C3
466	chr15	110627530	110692157	64628	gain	1	unique	DN1
467	chr15	116189997	116204417	14421	loss	2	16.67	R2 A1
468	chr15	116473684	116510022	36339	gain	1	unique	Z2
469	chr15	118938349	118946304	7956	gain	1	unique	Z5
470	chr15	120246445	120252564	6120	loss	1	unique	A1
471	chr15	121078470	121083419	4950	loss	1	unique	MS7
472	chr15	123456094	123461701	5608	loss	1	unique	A1
473	chr15	125629726	125642198	12473	gain	1	unique	DN1
474	chr15	128150925	128155403	4479	loss	2	16.67	R2 A1
475	chr15	129460565	129464306	3742	loss	1	unique	C3
476	chr15	131675210	131694022	18813	loss	1	unique	DN1
477	chr15	131716599	131720956	4358	gain	1	unique	MS7
478	chr15	139174711	139179166	4456	loss	1	unique	Z5
479	chr15	140861472	140864958	3487	loss	1	unique	R2
480	chr15	141878917	141923342	44426	loss	2	16.67	MS8 W1
481	chr15	142079903	142090460	10558	gain	1	unique	R2
482	chr15	142128714	142180992	52279	gain	4	33.33	A1 DN1 W1 Y2
483	chr15	142845263	142855880	10618	gain	1	unique	M2
484	chr15	142956867	142973330	16464	loss	1	unique	DN5
485	chr15	144333464	144337326	3863	gain	1	unique	A1
486	chr15	145014350	145023307	8958	gain	1	unique	Z2
487	chr15	148001290	148054032	52743	gain	1	unique	R2
488	chr15	153822856	153924029	101174	gain	3	25	R2 W1 Y2
489	chr15	155264596	155282989	18394	gain	1	unique	M2
490	chr15	155287191	155326491	39301	loss	1	unique	R2
491	chr15	155442483	155474108	31626	gain	1	unique	M2
492	chr15	155523623	155591141	67519	loss	1	unique	R2
493	chr15	156396908	156403675	6768	gain	1	unique	MS7
494	chr16	404268	408071	3804	gain	1	unique	MS8
495	chr16	1105502	1123313	17812	gain	9	75	R2 A1 DN1 DN5 M2 MS8 Y2 Z2 Z5
496	chr16	1783268	1867356	84089	loss	1	unique	DN5
497	chr16	2360859	2401135	40277	gain	1	unique	R2
498	chr16	3591265	3813126	221862	gain	1	unique	R2
499	chr16	4324885	4331024	6140	loss	1	unique	C3
500	chr16	6147559	6158289	10731	gain	2	16.67	MS7 MS8
501	chr16	6681960	6689565	7606	loss	1	unique	M2
502	chr16	7042332	7045797	3466	loss	2	16.67	DN1 M2
503	chr16	7956681	7963659	6979	loss	1	unique	MS7
504	chr16	9249687	9255238	5552	loss	1	unique	MS8
505	chr16	9863614	9898696	35083	gain	1	unique	R2
506	chr16	10312664	10316119	3456	loss	2	16.67	R2 M2
507	chr16	12230281	12240938	10658	gain	3	25	R2 A1 M2
508	chr16	16061733	16130453	68721	loss	1	unique	DN5
509	chr16	23654818	23665455	10638	loss	1	unique	M2
510	chr16	25094790	25114841	20052	gain	3	25	C3 W1 Z5
511	chr16	25536982	25540729	3748	loss	1	unique	MS8
512	chr16	29199227	29203199	3973	loss	1	unique	A1
513	chr16	30196530	30216615	20086	loss	1	unique	M2
514	chr16	44381668	44430687	49020	loss	1	unique	M2
515	chr16	45656491	45666935	10445	loss	1	unique	A1
516	chr16	49476047	49492265	16219	gain	1	unique	DN1
517	chr16	61740195	61754311	14117	loss	1	unique	DN1
518	chr16	63544515	63549947	5433	gain	1	unique	R2
519	chr16	67276474	67284110	7637	gain	1	unique	DN1
520	chr16	72979226	73010824	31599	loss	1	unique	A1
521	chr16	73033304	73067375	34072	loss	1	unique	A1
522	chr16	75238467	75245822	7356	loss	1	unique	M2
523	chr16	75958184	75963788	5605	loss	1	unique	M2
524	chr16	78261679	78266598	4920	loss	1	unique	M2
525	chr16	78906812	78913494	6683	loss	1	unique	Y2
526	chr16	79443808	79459433	15626	loss	1	unique	W1
527	chr16	80139676	80146300	6625	gain	1	unique	C3
528	chr16	80231057	80235591	4535	loss	1	unique	DN5
529	chr16	81392842	81398995	6154	loss	1	unique	W1
530	chr16	84219713	84223162	3450	loss	2	16.67	A1 M2
531	chr16	86001484	86010352	8869	loss	1	unique	MS7
532	chr16	86106957	86544647	437691	gain	7	58.33	R2 A1 DN1 M2 W1 Y2 Z2
533	chr17	5439	454437	448999	loss	8	66.67	R2 A1 DN1 DN5 M2 Y2 Z2 Z5
534	chr17	651725	669069	17345	gain	1	unique	A1
535	chr17	2089567	2290472	200906	gain	1	unique	A1
536	chr17	2829644	2839352	9709	loss	1	unique	A1
537	chr17	3460414	3471204	10791	loss	1	unique	A1
538	chr17	7333999	7352323	18325	loss	1	unique	DN1
539	chr17	8106031	8126138	20108	loss	1	unique	A1
540	chr17	8142999	8161976	18978	loss	1	unique	A1
541	chr17	9160615	9169569	8955	gain	1	unique	R2
542	chr17	10137886	10143637	5752	loss	1	unique	M2
543	chr17	13327449	13435090	107642	gain	3	25	R2 A1 M2
544	chr17	13506547	13615497	108951	loss	2	16.67	R2 M2
545	chr17	13729663	13758775	29113	loss	2	16.67	R2 A1
546	chr17	13997236	14002396	5161	gain	2	16.67	A1 M2
547	chr17	14070256	14078560	8305	gain	3	25	R2 A1 M2
548	chr17	15523214	15529248	6035	loss	2	16.67	R2 A1
549	chr17	16300770	16306271	5502	loss	1	unique	A1
550	chr17	17201478	17288899	87422	gain	3	25	R2 A1 M2
551	chr17	17452092	17540128	88037	loss	2	16.67	R2 M2
552	chr17	21025009	21095397	70389	loss	4	33.33	R2 A1 M2 W1
553	chr17	21138919	21200513	61595	gain	3	25	R2 A1 M2
554	chr17	22767679	22771275	3597	loss	1	unique	MS8
555	chr17	23254020	23257836	3817	loss	1	unique	Z5
556	chr17	23814090	23875997	61908	loss	2	16.67	DN1 DN5
557	chr17	25798122	25897956	99835	loss	1	unique	C3
558	chr17	26003790	26154988	151199	gain	3	25	R2 A1 M2
559	chr17	27251508	27261140	9633	loss	1	unique	R2
560	chr17	27831294	27834751	3458	gain	1	unique	MS7
561	chr17	28507415	28510998	3584	gain	1	unique	R2
562	chr17	31721799	31732816	11018	loss	1	unique	DN1
563	chr17	31883155	31893924	10770	loss	1	unique	A1
564	chr17	32473602	32487125	13524	loss	3	25	R2 A1 M2
565	chr17	33038595	33042449	3855	loss	1	unique	A1
566	chr17	37231216	37239388	8173	loss	1	unique	A1
567	chr17	41610054	41616151	6098	gain	1	unique	DN5
568	chr17	47016375	47086845	70471	loss	1	unique	A1
569	chr17	53590723	53601882	11160	loss	1	unique	MS8
570	chr17	55609494	55642835	33342	gain	1	unique	M2
571	chr17	55760046	55773927	13882	gain	1	unique	A1
572	chr17	56320364	56363434	43071	loss	1	unique	A1
573	chr17	57772907	57828216	55310	loss	1	unique	M2
574	chr17	66932880	66941181	8302	gain	1	unique	W1
575	chr18	539489	546266	6778	gain	1	unique	M2
576	chr18	1825728	1834791	9064	loss	1	unique	A1
577	chr18	2349818	2430267	80450	gain	3	25	R2 DN1 DN5
578	chr18	3330727	3420791	90065	loss	2	16.67	W1 Y2
579	chr18	3457109	3465192	8084	gain	1	unique	M2
580	chr18	3465993	3478138	12146	gain	2	16.67	A1 M2
581	chr18	3529573	3572010	42438	gain	2	16.67	M2 Y2
582	chr18	3582734	3586346	3613	loss	1	unique	R2
583	chr18	3791412	3800307	8896	gain	1	unique	DN1
584	chr18	6052049	6058625	6577	loss	1	unique	C3
585	chr18	7389140	7393738	4599	loss	1	unique	DN1
586	chr18	7394638	7447081	52444	gain	1	unique	DN1
587	chr18	7717870	7730828	12959	gain	1	unique	M2
588	chr18	7782499	7806489	23991	gain	1	unique	M2
589	chr18	8275791	8306472	30682	loss	2	16.67	A1 M2
590	chr18	9571202	9576479	5278	loss	1	unique	A1
591	chr18	9726820	9735930	9111	loss	1	unique	MS8
592	chr18	12473646	12478099	4454	loss	1	unique	MS8
593	chr18	12849787	12859695	9909	gain	1	unique	C3
594	chr18	14023120	14039122	16003	loss	2	16.67	A1 DN1
595	chr18	18454797	18466002	11206	loss	1	unique	A1
596	chr18	20966752	20986816	20065	loss	1	unique	Z5
597	chr18	21300796	21309663	8868	loss	1	unique	Z2
598	chr18	22627981	22635902	7922	gain	1	unique	DN1
599	chr18	23615948	23636961	21014	loss	1	unique	M2
600	chr18	23801727	23819649	17923	gain	1	unique	MS8
601	chr18	27643100	27647600	4501	gain	1	unique	M2
602	chr18	30965075	30971560	6486	gain	1	unique	C3
603	chr18	31571967	31582993	11027	gain	1	unique	DN1
604	chr18	32189039	32193402	4364	gain	2	16.67	A1 M2
605	chr18	33895879	33943816	47938	loss	1	unique	MS8
606	chr18	38347145	38350785	3641	loss	1	unique	M2
607	chr18	39582898	39694082	111185	gain	1	unique	A1
608	chr18	43138402	43142120	3719	gain	1	unique	MS8
609	chr18	43733972	43744656	10685	loss	1	unique	R2
610	chr18	43881137	43893958	12822	loss	2	16.67	Y2 Z2
611	chr18	46121944	46125507	3564	loss	1	unique	DN5
612	chr18	47859107	47881929	22823	loss	1	unique	C3
613	chr18	50899301	50902903	3603	loss	1	unique	A1
614	chr18	51961332	51970064	8733	gain	1	unique	MS8
615	chr18	52313921	52319551	5631	loss	1	unique	A1
616	chr18	52474970	52487273	12304	loss	1	unique	M2
617	chr18	52911891	52920164	8274	gain	1	unique	M2
618	chr18	53593162	53599616	6455	gain	1	unique	Z5
619	chr18	53770159	53782061	11903	loss	1	unique	MS8
620	chr18	54530462	54538476	8015	loss	1	unique	M2
621	chr18	55572530	55578063	5534	loss	2	16.67	A1 M2
622	chr18	58195847	58199315	3469	loss	1	unique	MS8
623	chr2	544845	564401	19557	gain	1	unique	M2
624	chr2	4249435	4254644	5210	gain	1	unique	Z2
625	chr2	7795094	7801403	6310	gain	1	unique	A1
626	chr2	9091228	9102122	10895	loss	1	unique	C3
627	chr2	10041820	10099459	57640	loss	1	unique	DN1
628	chr2	11506509	11642875	136367	loss	2	16.67	M2 Y2
629	chr2	11664462	11673312	8851	gain	1	unique	A1
630	chr2	11975229	12082136	106908	both	2	16.67	A1 M2
631	chr2	12283914	12293432	9519	gain	1	unique	MS8
632	chr2	12996267	13004350	8084	loss	1	unique	Y2
633	chr2	13135409	13144679	9271	loss	2	16.67	R2 M2
634	chr2	13318768	13345831	27064	gain	2	16.67	R2 M2
635	chr2	13832358	13839579	7222	loss	1	unique	A1
636	chr2	13996613	14676434	679822	both	4	33.33	R2 DN5 M2 Z2
637	chr2	14727653	14741514	13862	gain	2	16.67	R2 M2
638	chr2	14752293	14772840	20548	loss	1	unique	A1
639	chr2	14982140	15067086	84947	loss	4	33.33	R2 A1 MS8 Y2
640	chr2	15247293	15281989	34697	loss	1	unique	R2
641	chr2	15283945	15308579	24635	loss	1	unique	R2
642	chr2	15390673	15418881	28209	gain	3	25	A1 MS7 MS8
643	chr2	17849515	17865917	16403	gain	1	unique	R2
644	chr2	18398000	18402449	4450	loss	1	unique	MS8
645	chr2	19518316	19532837	14522	loss	2	16.67	R2 A1
646	chr2	25721383	25770031	48649	loss	1	unique	M2
647	chr2	26865645	26981657	116013	loss	2	16.67	M2 Y2
648	chr2	27033123	27157089	123967	gain	1	unique	M2
649	chr2	33039317	33046001	6685	loss	1	unique	R2
650	chr2	38292966	38309936	16971	loss	1	unique	DN5
651	chr2	41574131	41580367	6237	gain	1	unique	DN5
652	chr2	53400944	53404797	3854	loss	1	unique	R2
653	chr2	55003118	55029608	26491	loss	2	16.67	R2 M2
654	chr2	55384852	55414558	29707	gain	11	91.67	R2 A1 DN1 DN5 M2 MS7 MS8 W1 Y2 Z2 Z5
655	chr2	56966102	57029340	63239	loss	5	41.67	R2 A1 DN1 DN5 M2
656	chr2	61098491	61103772	5282	gain	1	unique	M2
657	chr2	61200974	61206726	5753	gain	1	unique	M2
658	chr2	61334416	61348879	14464	gain	1	unique	M2
659	chr2	61349726	61478153	128428	both	4	33.33	R2 A1 DN5 M2
660	chr2	62279252	63095693	816442	loss	3	25	R2 M2 Z2
661	chr2	63355036	63359448	4413	loss	1	unique	A1
662	chr2	67890217	68293301	403085	loss	3	25	R2 A1 DN5
663	chr2	68320175	68347647	27473	gain	1	unique	A1
664	chr2	70076299	70098536	22238	gain	1	unique	Y2
665	chr2	70658712	70689701	30990	loss	1	unique	A1
666	chr2	72481161	72638485	157325	gain	1	unique	R2
667	chr2	74081311	74093284	11974	loss	3	25	R2 A1 M2
668	chr2	77148646	77157371	8726	gain	1	unique	R2
669	chr2	86258314	86269444	11131	gain	1	unique	DN5
670	chr2	87253905	87261272	7368	loss	1	unique	MS8
671	chr2	90675714	90683523	7810	gain	2	16.67	W1 Z5
672	chr2	91948358	91953723	5366	loss	1	unique	DN1
673	chr2	104552979	104566480	13502	loss	1	unique	M2
674	chr2	111113547	111119950	6404	loss	1	unique	A1
675	chr2	112949290	112991448	42159	gain	1	unique	M2
676	chr2	116289972	116309230	19259	gain	5	41.67	R2 A1 DN1 DN5 M2
677	chr2	119951908	119955463	3556	gain	1	unique	A1
678	chr2	120053145	120061094	7950	gain	1	unique	M2
679	chr2	123522596	123540471	17876	loss	1	unique	DN5
680	chr2	123705673	123713380	7708	loss	1	unique	A1
681	chr2	127298219	127301781	3563	gain	1	unique	C3
682	chr2	128191909	128242393	50485	loss	1	unique	A1
683	chr2	129883882	129890996	7115	gain	1	unique	A1
684	chr2	130048011	130052524	4514	loss	1	unique	R2
685	chr2	130479974	130484542	4569	loss	1	unique	A1
686	chr2	133292336	133298667	6332	gain	1	unique	Z2
687	chr2	133936412	133947326	10915	loss	1	unique	DN1
688	chr2	135434645	135444461	9817	loss	1	unique	Z5
689	chr2	143767145	143777735	10591	loss	2	16.67	A1 M2
690	chr2	144033124	144038565	5442	loss	1	unique	MS8
691	chr2	148877841	148886699	8859	loss	1	unique	Z5
692	chr2	148913121	149094388	181268	both	2	16.67	A1 DN5
693	chr2	149216008	149222280	6273	loss	1	unique	Y2
694	chr2	150038679	150046452	7774	gain	1	unique	Y2
695	chr2	153083148	153087244	4097	loss	1	unique	M2
696	chr2	155662837	155671836	9000	loss	1	unique	A1
697	chr2	158549190	158604534	55345	loss	1	unique	R2
698	chr2	158606177	158613505	7329	gain	2	16.67	A1 MS8
699	chr2	158649681	158658893	9213	gain	1	unique	A1
700	chr2	158968473	159031765	63293	gain	1	unique	R2
701	chr2	159334860	159341330	6471	gain	1	unique	R2
702	chr2	159382835	159418510	35676	loss	2	16.67	M2 Z2
703	chr2	159432649	159512273	79625	gain	2	16.67	DN1 Y2
704	chr2	159941382	159946042	4661	gain	1	unique	A1
705	chr2	160102544	160146581	44038	loss	1	unique	M2
706	chr2	160147332	160246269	98938	loss	1	unique	M2
707	chr2	160334362	160391697	57336	loss	1	unique	M2
708	chr2	160849610	160886476	36867	loss	1	unique	R2
709	chr2	161637651	161673155	35505	loss	1	unique	Z2
710	chr2	162510715	162521517	10803	gain	1	unique	MS8
711	chr3	3014556	3039388	24833	loss	3	25	R2 A1 M2
712	chr3	3585565	3600055	14491	loss	1	unique	Y2
713	chr3	3988320	4002421	14102	loss	1	unique	R2
714	chr3	4044354	4047935	3582	loss	1	unique	M2
715	chr3	4450793	4458970	8178	gain	1	unique	A1
716	chr3	5631937	5638962	7026	loss	1	unique	M2
717	chr3	7223567	7245500	21934	gain	1	unique	R2
718	chr3	7555170	7568263	13094	loss	1	unique	M2
719	chr3	8312879	8323995	11117	gain	3	25	R2 A1 M2
720	chr3	10200462	10205138	4677	loss	1	unique	A1
721	chr3	10349931	10361773	11843	gain	1	unique	R2
722	chr3	19657301	19663607	6307	loss	1	unique	M2
723	chr3	20113736	20122128	8393	loss	1	unique	M2
724	chr3	20122756	20132112	9357	loss	1	unique	M2
725	chr3	22236574	22244161	7588	loss	2	16.67	DN1 M2
726	chr3	22317100	22389189	72090	loss	1	unique	M2
727	chr3	22392583	22407165	14583	loss	1	unique	A1
728	chr3	27693549	27706539	12991	loss	1	unique	Z2
729	chr3	28149131	28159227	10097	gain	1	unique	W1
730	chr3	28699516	28707757	8242	loss	1	unique	Z2
731	chr3	29650615	29683476	32862	gain	1	unique	DN5
732	chr3	31745557	31755206	9650	loss	1	unique	DN1
733	chr3	32174811	32184127	9317	loss	2	16.67	R2 A1
734	chr3	36105386	36116909	11524	gain	1	unique	Z2
735	chr3	42940018	42953784	13767	gain	1	unique	DN5
736	chr3	45071551	45165545	93995	gain	3	25	R2 A1 M2
737	chr3	45527362	45532649	5288	loss	2	16.67	R2 W1
738	chr3	49136369	49140538	4170	loss	1	unique	A1
739	chr3	57620254	57640076	19823	loss	3	25	R2 M2 MS8
740	chr3	59617190	59658671	41482	loss	1	unique	A1
741	chr3	60733834	60763637	29804	gain	1	unique	M2
742	chr3	63048984	63052567	3584	gain	1	unique	Y2
743	chr3	63270752	63275310	4559	gain	1	unique	DN1
744	chr3	64773751	65220973	447223	loss	1	unique	DN5
745	chr3	65245812	65252161	6350	loss	2	16.67	C3 MS8
746	chr3	70881195	70896512	15318	gain	1	unique	Y2
747	chr3	72843451	72892885	49435	gain	1	unique	A1
748	chr3	79728795	79742287	13493	gain	3	25	W1 Z2 Z5
749	chr3	83680826	83684618	3793	loss	1	unique	DN5
750	chr3	85610115	85621428	11314	gain	1	unique	Y2
751	chr3	94840599	94846546	5948	loss	1	unique	Z2
752	chr3	95978937	95991620	12684	gain	12	100	R2 A1 C3 DN1 DN5 M2 MS7 MS8 W1 Y2 Z2 Z5
753	chr3	101111746	101118759	7014	gain	4	33.33	R2 A1 M2 W1
754	chr3	112622802	112632870	10069	gain	1	unique	MS7
755	chr3	117438018	117452477	14460	loss	1	unique	DN1
756	chr3	119499883	119507340	7458	loss	1	unique	R2
757	chr3	121928474	121940060	11587	gain	1	unique	Y2
758	chr3	131972628	131982499	9872	gain	1	unique	MS8
759	chr3	132000316	132007382	7067	gain	1	unique	MS7
760	chr3	132302703	132315779	13077	gain	1	unique	MS8
761	chr3	136072490	136077844	5355	gain	1	unique	Z2
762	chr3	139202823	139210502	7680	loss	1	unique	A1
763	chr3	140521261	140541804	20544	gain	1	unique	W1
764	chr3	142649408	142653957	4550	loss	1	unique	R2
765	chr3	142867904	143495988	628085	both	2	16.67	R2 Z5
766	chr3	144292846	144787113	494268	gain	10	83.33	R2 A1 DN1 DN5 M2 MS7 MS8 W1 Z2 Z5
767	chr4	4289267	4299079	9813	gain	1	unique	MS8
768	chr4	6192626	6206155	13530	loss	1	unique	W1
769	chr4	8520510	8525897	5388	gain	1	unique	M2
770	chr4	8738960	8744209	5250	gain	1	unique	W1
771	chr4	9057092	9061376	4285	loss	1	unique	A1
772	chr4	10913261	10939420	26160	loss	2	16.67	R2 DN1
773	chr4	11101655	11113348	11694	gain	1	unique	W1
774	chr4	11698387	11702245	3859	loss	1	unique	Z5
775	chr4	21448863	21468609	19747	loss	1	unique	R2
776	chr4	25197975	25206538	8564	loss	1	unique	DN5
777	chr4	25944493	25948478	3986	gain	1	unique	A1
778	chr4	26125772	26140125	14354	gain	1	unique	R2
779	chr4	30438229	30542095	103867	loss	1	unique	M2
780	chr4	30867908	30873115	5208	loss	2	16.67	MS7 MS8
781	chr4	31480335	31496931	16597	loss	1	unique	A1
782	chr4	34293165	34308572	15408	gain	1	unique	C3
783	chr4	34542849	34550464	7616	gain	1	unique	Z5
784	chr4	35005487	35008911	3425	gain	1	unique	C3
785	chr4	35588738	35607975	19238	gain	2	16.67	MS7 MS8
786	chr4	37313088	37326501	13414	loss	4	33.33	R2 A1 M2 MS8
787	chr4	38757351	38768884	11534	gain	1	unique	W1
788	chr4	44237484	44251523	14040	loss	1	unique	MS8
789	chr4	44559009	44585485	26477	loss	1	unique	Y2
790	chr4	46415930	46432002	16073	gain	1	unique	Y2
791	chr4	46724794	46734664	9871	gain	1	unique	DN1
792	chr4	49185599	49193697	8099	loss	3	25	R2 A1 M2
793	chr4	50047123	50284182	237060	loss	5	41.67	R2 A1 DN1 M2 Y2
794	chr4	52051882	52069456	17575	gain	3	25	R2 A1 M2
795	chr4	53201111	53205578	4468	loss	1	unique	M2
796	chr4	54626956	54630872	3917	loss	1	unique	A1
797	chr4	55423959	55428537	4579	gain	1	unique	DN1
798	chr4	58755564	58770492	14929	loss	1	unique	R2
799	chr4	59133405	59141463	8059	both	3	25	A1 M2 Z2
800	chr4	60361656	60375312	13657	gain	1	unique	Y2
801	chr4	62328658	62333349	4692	loss	1	unique	Y2
802	chr4	66654665	66672677	18013	gain	1	unique	Y2
803	chr4	67470701	67480291	9591	loss	1	unique	M2
804	chr4	70372433	70387874	15442	loss	1	unique	DN1
805	chr4	76782132	76799771	17640	gain	1	unique	Y2
806	chr4	81052329	81077058	24730	loss	1	unique	W1
807	chr4	90332444	90341774	9331	loss	2	16.67	A1 M2
808	chr4	91889871	91898312	8442	loss	1	unique	DN5
809	chr4	95389241	95415635	26395	loss	2	16.67	DN1 M2
810	chr4	96938257	96944753	6497	gain	1	unique	A1
811	chr4	97391175	97437235	46061	loss	2	16.67	A1 Z5
812	chr4	100155877	100286302	130426	loss	1	unique	R2
813	chr4	108696902	108712747	15846	loss	1	unique	M2
814	chr4	108899130	108932055	32926	loss	4	33.33	R2 A1 M2 Y2
815	chr4	110235432	110455562	220131	loss	6	50	R2 A1 C3 DN1 M2 Y2
816	chr4	113346797	113355702	8906	gain	1	unique	C3
817	chr4	115896617	115949599	52983	loss	1	unique	MS8
818	chr4	116189498	116194238	4741	loss	1	unique	A1
819	chr4	117037592	117046581	8990	loss	1	unique	MS7
820	chr4	122019630	122033959	14330	loss	1	unique	A1
821	chr4	122606797	122618901	12105	loss	1	unique	M2
822	chr4	122973668	122987532	13865	loss	1	unique	Y2
823	chr4	124787472	124791863	4392	loss	2	16.67	A1 M2
824	chr4	125371499	125382540	11042	gain	1	unique	R2
825	chr4	126490417	126503031	12615	gain	1	unique	A1
826	chr4	132526525	132539484	12960	gain	1	unique	DN1
827	chr4	135269396	135290192	20797	loss	1	unique	W1
828	chr4	140330849	140339769	8921	gain	1	unique	DN5
829	chr4	141123799	141181600	57802	loss	1	unique	W1
830	chr4	141241010	141283196	42187	gain	1	unique	R2
831	chr4	141942731	142135177	192447	gain	1	unique	M2
832	chr4	142650152	142663025	12874	loss	1	unique	MS8
833	chr5	767710	779967	12258	gain	1	unique	R2
834	chr5	2067401	2074251	6851	loss	1	unique	M2
835	chr5	2186282	2231002	44721	loss	1	unique	R2
836	chr5	2409212	2532647	123436	gain	4	33.33	R2 A1 M2 Z2
837	chr5	3731007	3743405	12399	gain	1	unique	A1
838	chr5	3762575	3871156	108582	gain	2	16.67	W1 Z5
839	chr5	8106167	8112770	6604	loss	1	unique	M2
840	chr5	8409505	8423977	14473	gain	1	unique	A1
841	chr5	9741684	9824236	82553	loss	1	unique	R2
842	chr5	9900897	9985394	84498	gain	1	unique	R2
843	chr5	10435604	10450066	14463	loss	1	unique	M2
844	chr5	15053954	15115780	61827	loss	1	unique	R2
845	chr5	18187654	18219925	32272	both	2	16.67	A1 M2
846	chr5	20760568	20765302	4735	loss	1	unique	A1
847	chr5	21020994	21043757	22764	loss	1	unique	A1
848	chr5	21096276	21102955	6680	gain	1	unique	A1
849	chr5	21109604	21113171	3568	gain	3	25	R2 A1 M2
850	chr5	21136439	21382876	246438	gain	2	16.67	A1 Z2
851	chr5	21394270	21503777	109508	both	3	25	R2 A1 M2
852	chr5	21566616	21770026	203411	gain	1	unique	A1
853	chr5	21775957	21853493	77537	both	3	25	R2 A1 M2
854	chr5	21854871	22195100	340230	both	2	16.67	A1 M2
855	chr5	22341410	22574911	233502	both	2	16.67	A1 DN1
856	chr5	24132762	24138221	5460	gain	1	unique	M2
857	chr5	31290442	31299815	9374	loss	1	unique	R2
858	chr5	31623281	31627853	4573	loss	1	unique	MS7
859	chr5	31847068	31851703	4636	loss	1	unique	M2
860	chr5	32198939	32205413	6475	gain	1	unique	M2
861	chr5	33006615	33024580	17966	gain	2	16.67	M2 MS8
862	chr5	33070092	33089443	19352	gain	2	16.67	M2 MS8
863	chr5	34615985	34629713	13729	gain	1	unique	MS8
864	chr5	38198065	38202970	4906	gain	1	unique	C3
865	chr5	38644627	38658080	13454	gain	1	unique	Y2
866	chr5	43466413	43487629	21217	gain	1	unique	R2
867	chr5	48772568	48777374	4807	loss	3	25	R2 A1 M2
868	chr5	49481001	49495410	14410	loss	1	unique	MS7
869	chr5	59166949	59247040	80092	loss	1	unique	A1
870	chr5	60760998	60776722	15725	loss	2	16.67	MS7 MS8
871	chr5	63163525	63173408	9884	gain	1	unique	C3
872	chr5	64199724	64205671	5948	loss	1	unique	R2
873	chr5	65236529	65241152	4624	loss	1	unique	Y2
874	chr5	66046524	66054813	8290	loss	1	unique	A1
875	chr5	68219934	68223683	3750	loss	1	unique	A1
876	chr5	68824040	68831402	7363	loss	1	unique	A1
877	chr5	70444323	70451942	7620	loss	1	unique	A1
878	chr5	78518608	78533964	15357	gain	1	unique	C3
879	chr5	81498441	81525546	27106	loss	1	unique	M2
880	chr5	82339180	82345068	5889	loss	1	unique	R2
881	chr5	82483863	82522354	38492	gain	1	unique	Y2
882	chr5	83844710	83862638	17929	loss	3	25	R2 A1 M2
883	chr5	87678999	87685056	6058	loss	1	unique	A1
884	chr5	92718664	92725793	7130	gain	1	unique	A1
885	chr5	95199818	95225694	25877	loss	1	unique	R2
886	chr5	95478579	95499610	21032	gain	1	unique	R2
887	chr5	98387487	98406006	18520	loss	1	unique	M2
888	chr5	99153520	99157928	4409	loss	1	unique	MS8
889	chr5	99273208	99279471	6264	loss	1	unique	R2
890	chr5	100481053	100488480	7428	loss	1	unique	MS7
891	chr5	102973245	102997833	24589	loss	1	unique	MS8
892	chr5	106243414	106290839	47426	gain	3	25	R2 A1 M2
893	chr5	107367238	107488992	121755	loss	3	25	R2 MS7 MS8
894	chr5	107489843	107525508	35666	gain	1	unique	R2
895	chr5	111481992	111505789	23798	loss	4	33.33	R2 A1 M2 Z2
896	chr6	860616	875598	14983	gain	3	25	R2 MS7 MS8
897	chr6	3575116	3594272	19157	gain	1	unique	W1
898	chr6	4034760	4152918	118159	gain	1	unique	Y2
899	chr6	4778464	4784760	6297	gain	1	unique	Z5
900	chr6	6204237	6208021	3785	gain	1	unique	Z5
901	chr6	7183049	7252719	69671	loss	1	unique	DN1
902	chr6	9447702	9504123	56422	gain	2	16.67	W1 Y2
903	chr6	10330805	10343489	12685	gain	1	unique	DN5
904	chr6	12278857	12291468	12612	loss	2	16.67	A1 M2
905	chr6	14169309	14173091	3783	loss	1	unique	W1
906	chr6	15049307	15072109	22803	gain	1	unique	Z2
907	chr6	17393235	17402088	8854	gain	1	unique	R2
908	chr6	18450521	18461975	11455	loss	1	unique	Y2
909	chr6	19494973	19504658	9686	loss	1	unique	MS8
910	chr6	21282504	21289458	6955	loss	1	unique	DN5
911	chr6	21708651	21712620	3970	gain	1	unique	A1
912	chr6	26160494	26180158	19665	gain	1	unique	Y2
913	chr6	26379793	26383467	3675	gain	2	16.67	R2 M2
914	chr6	27845719	27861575	15857	gain	1	unique	DN5
915	chr6	29966417	29979706	13290	gain	1	unique	DN1
916	chr6	30068186	30080568	12383	loss	1	unique	W1
917	chr6	30435585	30440038	4454	loss	1	unique	C3
918	chr6	32015456	32021521	6066	loss	1	unique	R2
919	chr6	33870485	34020147	149663	loss	1	unique	Z2
920	chr6	34263114	34268578	5465	gain	1	unique	Y2
921	chr6	39340191	39401848	61658	loss	1	unique	MS7
922	chr6	39641735	39657471	15737	gain	2	16.67	R2 M2
923	chr6	39862892	39874209	11318	loss	1	unique	W1
924	chr6	41714609	41729881	15273	gain	4	33.33	A1 DN5 M2 Z2
925	chr6	44031382	44035901	4520	gain	1	unique	A1
926	chr6	44951582	44959221	7640	both	2	16.67	A1 M2
927	chr6	44966953	44979425	12473	both	2	16.67	A1 M2
928	chr6	52463038	52598017	134980	both	2	16.67	R2 Z5
929	chr6	52806759	52853968	47210	loss	4	33.33	R2 A1 Y2 Z2
930	chr6	53685484	53904234	218751	gain	5	41.67	R2 A1 M2 W1 Y2
931	chr6	54878143	54890899	12757	gain	1	unique	R2
932	chr6	55840423	55846855	6433	gain	1	unique	DN5
933	chr6	56431702	56436051	4350	gain	1	unique	A1
934	chr6	56761023	56765514	4492	loss	3	25	R2 A1 M2
935	chr6	67151027	67159036	8010	gain	1	unique	M2
936	chr6	72495512	72520616	25105	gain	2	16.67	A1 M2
937	chr6	74529217	74546111	16895	gain	1	unique	DN5
938	chr6	83009244	83016742	7499	gain	1	unique	M2
939	chr6	83042801	83059162	16362	gain	1	unique	M2
940	chr6	88789382	88794229	4848	gain	1	unique	W1
941	chr6	89513198	89523290	10093	gain	4	33.33	R2 A1 M2 Z2
942	chr6	90485583	90538976	53394	gain	1	unique	Y2
943	chr6	91069191	91086682	17492	loss	1	unique	DN1
944	chr6	93320239	93341417	21179	gain	1	unique	DN5
945	chr6	97805847	97812189	6343	gain	1	unique	C3
946	chr6	107002011	107047899	45889	loss	2	16.67	R2 M2
947	chr6	107573778	107630597	56820	loss	1	unique	W1
948	chr6	112231356	112236105	4750	loss	1	unique	A1
949	chr6	118064300	118067703	3404	loss	1	unique	R2
950	chr6	118738134	118765029	26896	loss	2	16.67	A1 M2
951	chr6	132366411	132375335	8925	loss	1	unique	A1
952	chr6	132437667	132491478	53812	loss	1	unique	MS8
953	chr6	134467306	134471005	3700	loss	1	unique	W1
954	chr6	136248669	136303268	54600	loss	1	unique	Y2
955	chr6	136433124	136471391	38268	loss	2	16.67	R2 M2
956	chr6	136596209	136624254	28046	gain	1	unique	M2
957	chr6	142666099	142674379	8281	loss	1	unique	Z5
958	chr6	144371877	144387678	15802	gain	1	unique	A1
959	chr6	145041017	145057447	16431	loss	1	unique	Z2
960	chr6	146259455	146273027	13573	loss	1	unique	R2
961	chr6	150408819	150418471	9653	gain	1	unique	DN1
962	chr6	150975871	151006770	30900	loss	1	unique	DN5
963	chr6	151865076	151930423	65348	gain	4	33.33	R2 A1 DN1 Y2
964	chr6	152004048	152178834	174787	gain	6	50	R2 A1 DN1 Y2 Z2 Z5
965	chr6	152288357	152298186	9830	loss	1	unique	MS7
966	chr7	1556295	1564449	8155	loss	1	unique	M2
967	chr7	5287804	5309436	21633	loss	1	unique	Z2
968	chr7	9300921	9334366	33446	loss	1	unique	Z2
969	chr7	12198667	12221300	22634	gain	2	16.67	W1 Z5
970	chr7	14436753	14447476	10724	loss	1	unique	Y2
971	chr7	15099787	15115150	15364	loss	1	unique	DN1
972	chr7	19036093	19041306	5214	loss	2	16.67	R2 M2
973	chr7	20347377	20351938	4562	loss	1	unique	R2
974	chr7	20590605	20602684	12080	gain	1	unique	R2
975	chr7	22433331	22469242	35912	gain	1	unique	R2
976	chr7	23305807	23692041	386235	loss	2	16.67	R2 DN5
977	chr7	23713069	23872013	158945	loss	1	unique	DN5
978	chr7	24341300	24351804	10505	gain	1	unique	R2
979	chr7	24631997	24681913	49917	gain	1	unique	M2
980	chr7	24683179	24694768	11590	loss	1	unique	M2
981	chr7	24695969	24761889	65921	gain	2	16.67	R2 M2
982	chr7	25272836	25295693	22858	gain	1	unique	R2
983	chr7	25350882	26669887	1319006	both	8	66.67	R2 A1 DN5 M2 MS7 MS8 W1 Z5
984	chr7	26686036	26694847	8812	loss	1	unique	A1
985	chr7	28086116	28221875	135760	loss	2	16.67	R2 M2
986	chr7	28542990	28557102	14113	loss	1	unique	A1
987	chr7	28661613	28721124	59512	gain	1	unique	R2
988	chr7	28722616	28739659	17044	gain	1	unique	R2
989	chr7	28802643	28818258	15616	loss	2	16.67	A1 W1
990	chr7	29117104	29139858	22755	loss	1	unique	A1
991	chr7	36653530	36661565	8036	loss	2	16.67	A1 M2
992	chr7	42920996	42928302	7307	loss	1	unique	MS8
993	chr7	44440173	44451646	11474	gain	2	16.67	C3 Z5
994	chr7	49978141	49993295	15155	loss	1	unique	A1
995	chr7	50302129	50673147	371019	loss	1	unique	A1
996	chr7	50701394	50752724	51331	loss	1	unique	A1
997	chr7	52444991	52449991	5001	loss	1	unique	A1
998	chr7	55777650	55781611	3962	loss	1	unique	M2
999	chr7	56150553	56155390	4838	loss	1	unique	MS8
1000	chr7	59278445	59289903	11459	loss	2	16.67	M2 Y2
1001	chr7	59584807	59600632	15826	loss	1	unique	Z5
1002	chr7	60476528	60487159	10632	loss	1	unique	DN1
1003	chr7	61762179	61766629	4451	gain	1	unique	R2
1004	chr7	67162665	67174684	12020	loss	1	unique	DN5
1005	chr7	69562090	69616703	54614	loss	1	unique	Y2
1006	chr7	69889483	69894299	4817	gain	1	unique	C3
1007	chr7	70187892	70191901	4010	loss	1	unique	MS8
1008	chr7	72523495	72529367	5873	loss	1	unique	A1
1009	chr7	81561415	81574149	12735	loss	1	unique	A1
1010	chr7	82178789	82529065	350277	both	4	33.33	R2 A1 M2 MS8
1011	chr7	82530062	82541085	11024	loss	1	unique	A1
1012	chr7	84456350	84475476	19127	loss	1	unique	M2
1013	chr7	85183868	85201640	17773	gain	2	16.67	R2 A1
1014	chr7	89669924	89677942	8019	gain	1	unique	M2
1015	chr7	91129475	91132951	3477	loss	1	unique	M2
1016	chr7	92569301	92581532	12232	gain	1	unique	R2
1017	chr7	94476564	94485871	9308	gain	1	unique	M2
1018	chr7	95916408	95922202	5795	gain	3	25	R2 A1 M2
1019	chr7	97215255	97219729	4475	loss	1	unique	A1
1020	chr7	99317786	99323243	5458	loss	1	unique	Z5
1021	chr7	101439918	101448212	8295	gain	1	unique	Z5
1022	chr7	103700007	103743118	43112	loss	2	16.67	A1 M2
1023	chr7	106311523	106399435	87913	gain	1	unique	Z2
1024	chr7	106951169	106955487	4319	gain	1	unique	C3
1025	chr7	110047040	110166650	119611	gain	1	unique	M2
1026	chr7	111078974	111088218	9245	gain	1	unique	M2
1027	chr7	111159825	111170464	10640	loss	1	unique	M2
1028	chr7	114002986	114008431	5446	loss	1	unique	Z5
1029	chr7	116568072	116575351	7280	loss	1	unique	C3
1030	chr7	116586069	116599225	13157	gain	2	16.67	Y2 Z2
1031	chr7	118444026	118460768	16743	loss	1	unique	W1
1032	chr7	119352187	119358240	6054	loss	1	unique	DN1
1033	chr7	120210666	120215924	5259	loss	1	unique	M2
1034	chr7	120851919	120858377	6459	loss	1	unique	M2
1035	chr7	121851192	121906654	55463	gain	1	unique	M2
1036	chr7	122644200	122766823	122624	loss	1	unique	R2
1037	chr7	122767839	122803144	35306	gain	1	unique	R2
1038	chr7	122805045	122815294	10250	gain	1	unique	R2
1039	chr7	124280459	124296104	15646	gain	1	unique	Z2
1040	chr7	125223461	125229816	6356	gain	2	16.67	MS7 MS8
1041	chr7	131026555	131040212	13658	loss	2	16.67	A1 M2
1042	chr7	132650161	132690343	40183	loss	1	unique	C3
1043	chr8	380341	388542	8202	loss	1	unique	A1
1044	chr8	1378295	1390224	11930	loss	1	unique	Y2
1045	chr8	2024251	2028787	4537	loss	1	unique	A1
1046	chr8	2036679	2044628	7950	gain	1	unique	R2
1047	chr8	3621995	3629094	7100	gain	1	unique	Y2
1048	chr8	4481028	4498936	17909	loss	3	25	DN1 W1 Z2
1049	chr8	4946483	4951069	4587	gain	1	unique	DN5
1050	chr8	5036998	5044038	7041	loss	1	unique	R2
1051	chr8	5451212	5459407	8196	loss	1	unique	W1
1052	chr8	6985880	6994629	8750	gain	1	unique	Z5
1053	chr8	10186876	10194788	7913	loss	1	unique	C3
1054	chr8	10219940	10259003	39064	gain	1	unique	Y2
1055	chr8	10792967	10801933	8967	loss	1	unique	DN5
1056	chr8	11098729	11104888	6160	loss	1	unique	M2
1057	chr8	11875526	11886017	10492	loss	1	unique	MS7
1058	chr8	13180713	13189328	8616	loss	1	unique	M2
1059	chr8	14408981	14519678	110698	gain	1	unique	Y2
1060	chr8	14565305	14621764	56460	gain	2	16.67	R2 M2
1061	chr8	14737262	14752674	15413	loss	2	16.67	R2 M2
1062	chr8	15132448	15142960	10513	loss	1	unique	Y2
1063	chr8	15721998	15733803	11806	gain	1	unique	MS7
1064	chr8	16403067	16408464	5398	gain	1	unique	W1
1065	chr8	17055467	17063479	8013	gain	2	16.67	R2 M2
1066	chr8	20154878	20171840	16963	loss	1	unique	C3
1067	chr8	21160318	21178477	18160	gain	1	unique	Y2
1068	chr8	21179279	21187402	8124	loss	1	unique	Y2
1069	chr8	22245014	22276853	31840	loss	1	unique	A1
1070	chr8	22752273	22758439	6167	loss	1	unique	Y2
1071	chr8	23582238	23586552	4315	gain	1	unique	Y2
1072	chr8	24317740	24330110	12371	gain	1	unique	W1
1073	chr8	25242033	25246591	4559	gain	2	16.67	R2 M2
1074	chr8	25478046	25499739	21694	gain	1	unique	Y2
1075	chr8	28239151	28257994	18844	gain	1	unique	Y2
1076	chr8	31508708	31514991	6284	loss	1	unique	C3
1077	chr8	32506746	32515920	9175	loss	1	unique	Y2
1078	chr8	35389996	35393650	3655	gain	1	unique	A1
1079	chr8	35944820	35977112	32293	loss	2	16.67	A1 M2
1080	chr8	36027483	36041370	13888	gain	1	unique	M2
1081	chr8	36052429	36098094	45666	gain	1	unique	M2
1082	chr8	37973449	37990059	16611	gain	1	unique	Y2
1083	chr8	39306737	39316832	10096	gain	1	unique	Z5
1084	chr8	39520828	39530511	9684	gain	1	unique	MS7
1085	chr8	40853325	40862931	9607	loss	1	unique	Y2
1086	chr8	41116440	41125247	8808	loss	1	unique	Y2
1087	chr8	41393825	41400402	6578	gain	1	unique	Y2
1088	chr8	43140834	43147130	6297	loss	1	unique	A1
1089	chr8	43181253	43205299	24047	loss	1	unique	Y2
1090	chr8	43313707	43894062	580356	gain	3	25	Y2 C3
1091	chr8	44740229	44743839	3611	loss	1	unique	A1
1092	chr8	49393349	49405044	11696	loss	1	unique	Y2
1093	chr8	50757593	50777240	19648	gain	1	unique	Y2
1094	chr8	52264002	52269333	5332	loss	1	unique	A1
1095	chr8	53657935	53678635	20701	gain	1	unique	Y2
1096	chr8	55667522	55675476	7955	loss	1	unique	Y2
1097	chr8	57533619	57552923	19305	gain	1	unique	MS8
1098	chr8	58870378	58900976	30599	loss	1	unique	M2
1099	chr8	59438244	59505929	67686	gain	2	16.67	A1 Y2
1100	chr8	64289257	64308004	18748	gain	4	33.33	R2 A1 M2 Y2
1101	chr8	70555437	70769472	214036	loss	6	50	R2 A1 M2 MS7 MS8 Y2
1102	chr8	70789549	70860143	70595	gain	1	unique	R2
1103	chr8	72664706	72684824	20119	loss	1	unique	Y2
1104	chr8	75324033	75330187	6155	gain	1	unique	DN1
1105	chr8	76441914	76445463	3550	loss	1	unique	W1
1106	chr8	77823317	77833955	10639	loss	1	unique	Y2
1107	chr8	78363554	78380678	17125	gain	1	unique	Y2
1108	chr8	79950503	79965138	14636	gain	1	unique	Y2
1109	chr8	83978441	83982001	3561	gain	1	unique	Z2
1110	chr8	84646026	84650345	4320	loss	1	unique	Y2
1111	chr8	85357065	85376567	19503	loss	1	unique	Y2
1112	chr8	88292560	88311317	18758	loss	1	unique	Y2
1113	chr8	93406453	93469219	62767	gain	1	unique	Y2
1114	chr8	94172985	94231143	58159	loss	1	unique	R2
1115	chr8	94503428	94635856	132429	gain	4	33.33	R2 A1 DN1 M2
1116	chr8	95303155	95327763	24609	gain	1	unique	MS8
1117	chr8	95602950	95610870	7921	gain	1	unique	Y2
1118	chr8	96065931	96074460	8530	gain	1	unique	Y2
1119	chr8	99317859	99321477	3619	gain	1	unique	A1
1120	chr8	101537497	101614164	76668	loss	2	16.67	R2 A1
1121	chr8	101727461	101790867	63407	gain	1	unique	A1
1122	chr8	102835604	102855476	19873	loss	1	unique	R2
1123	chr8	104642607	104676942	34336	loss	2	16.67	C3 DN1
1124	chr8	105219876	105223876	4001	gain	1	unique	M2
1125	chr8	105670070	105774411	104342	gain	2	16.67	R2 M2
1126	chr8	106391245	106440891	49647	gain	3	25	R2 A1 M2
1127	chr8	106509143	106548817	39675	loss	2	16.67	R2 M2
1128	chr8	110151353	110194238	42886	loss	1	unique	DN5
1129	chr8	112209856	112228807	18952	loss	2	16.67	W1 Z2
1130	chr8	114650384	114735958	85575	gain	1	unique	R2
1131	chr8	114811249	114899924	88676	loss	2	16.67	A1 DN5
1132	chr8	119486672	119495524	8853	gain	1	unique	Y2
1133	chr8	120790269	120794126	3858	loss	1	unique	MS8
1134	chr8	121056724	121082283	25560	loss	1	unique	M2
1135	chr8	122157724	122164790	7067	loss	1	unique	Y2
1136	chr8	122218178	122228938	10761	loss	1	unique	Y2
1137	chr8	122229583	122239388	9806	gain	1	unique	Y2
1138	chr8	123401579	123409626	8048	loss	1	unique	M2
1139	chr8	124345010	124349926	4917	loss	1	unique	M2
1140	chr8	126657842	126663781	5940	loss	1	unique	M2
1141	chr8	127279300	127507353	228054	gain	2	16.67	DN1 M2
1142	chr8	127878185	127886478	8294	loss	1	unique	Z5
1143	chr8	128079456	128091511	12056	loss	1	unique	W1
1144	chr8	128510771	128515972	5202	gain	1	unique	Y2
1145	chr8	129225573	129237279	11707	gain	1	unique	Y2
1146	chr8	130741355	130760463	19109	loss	2	16.67	R2 A1
1147	chr8	131533461	131678665	145205	loss	1	unique	A1
1148	chr8	131859047	131867522	8476	gain	1	unique	Y2
1149	chr8	133866480	133886305	19826	gain	1	unique	Y2
1150	chr8	134269526	134275787	6262	loss	1	unique	M2
1151	chr8	134456021	134460878	4858	loss	1	unique	Y2
1152	chr8	134461730	134470840	9111	gain	1	unique	Y2
1153	chr8	139068474	139072041	3568	gain	1	unique	Z2
1154	chr8	139443491	139447343	3853	loss	1	unique	MS7
1155	chr8	140113939	140144643	30705	loss	3	25	R2 DN1 M2
1156	chr8	140152208	140221643	69436	loss	1	unique	M2
1157	chr8	141968814	141980308	11495	gain	1	unique	C3
1158	chr8	142126987	142132505	5519	loss	1	unique	MS7
1159	chr8	143713113	143730149	17037	loss	1	unique	DN5
1160	chr8	145422802	145429668	6867	loss	1	unique	MS8
1161	chr8	145484495	145491226	6732	loss	1	unique	Y2
1162	chr9	1907511	1937896	30386	gain	1	unique	A1
1163	chr9	1950355	2111360	161006	both	2	16.67	A1 M2
1164	chr9	2369870	2378112	8243	gain	1	unique	A1
1165	chr9	3197881	3306234	108354	gain	1	unique	DN1
1166	chr9	4248641	4271814	23174	gain	2	16.67	R2 A1
1167	chr9	4392894	4414594	21701	loss	1	unique	A1
1168	chr9	4947991	4998041	50051	gain	1	unique	M2
1169	chr9	4999142	5122643	123502	gain	1	unique	M2
1170	chr9	5123744	5144163	20420	loss	1	unique	M2
1171	chr9	5209023	5323358	114336	gain	2	16.67	R2 A1
1172	chr9	5560712	5589980	29269	both	2	16.67	DN1 M2
1173	chr9	6305566	6393787	88222	gain	1	unique	M2
1174	chr9	6395188	6472096	76909	loss	1	unique	M2
1175	chr9	6615381	6736497	121117	gain	1	unique	A1
1176	chr9	8313776	8317318	3543	loss	1	unique	A1
1177	chr9	9664873	9682536	17664	loss	2	16.67	A1 M2
1178	chr9	9997797	10016782	18986	gain	1	unique	R2
1179	chr9	10401921	10418841	16921	gain	1	unique	MS8
1180	chr9	10605342	10620234	14893	loss	2	16.67	A1 M2
1181	chr9	11129613	11144817	15205	gain	1	unique	M2
1182	chr9	12542803	12550749	7947	loss	1	unique	R2
1183	chr9	15335183	15347866	12684	gain	1	unique	M2
1184	chr9	16254819	16260934	6116	gain	1	unique	C3
1185	chr9	17725262	17730679	5418	loss	1	unique	MS7
1186	chr9	20196378	20199985	3608	loss	1	unique	W1
1187	chr9	25588722	25620976	32255	gain	1	unique	A1
1188	chr9	28331456	28335967	4512	gain	1	unique	A1
1189	chr9	28742489	28777807	35319	gain	1	unique	R2
1190	chr9	28905987	28927774	21788	loss	5	41.67	R2 DN1 M2 MS7 W1
1191	chr9	29330040	29340638	10599	gain	1	unique	M2
1192	chr9	30184674	30188275	3602	loss	1	unique	MS8
1193	chr9	33384888	33392626	7739	loss	1	unique	A1
1194	chr9	34549600	34553109	3510	gain	1	unique	A1
1195	chr9	40129650	40157117	27468	loss	1	unique	DN5
1196	chr9	40514984	40520397	5414	loss	2	16.67	A1 M2
1197	chr9	41023966	41027489	3524	loss	1	unique	M2
1198	chr9	44894635	44903767	9133	loss	1	unique	W1
1199	chr9	45547654	45552058	4405	gain	1	unique	DN1
1200	chr9	50474127	50485851	11725	loss	1	unique	W1
1201	chr9	56088572	56250946	162375	gain	2	16.67	R2 A1
1202	chr9	56265369	56345316	79948	gain	1	unique	A1
1203	chr9	56645959	56651132	5174	loss	2	16.67	R2 DN1
1204	chr9	57279841	57286406	6566	gain	1	unique	A1
1205	chr9	61614897	61618749	3853	gain	3	25	R2 A1 DN5
1206	chr9	62105030	62183895	78866	loss	1	unique	A1
1207	chr9	69734664	69742165	7502	loss	1	unique	R2
1208	chr9	69743714	69776628	32915	gain	1	unique	R2
1209	chr9	70149098	70153729	4632	loss	2	16.67	R2 A1
1210	chr9	70264918	70270468	5551	loss	1	unique	A1
1211	chr9	74148967	74166241	17275	loss	1	unique	MS8
1212	chr9	76383498	76396571	13074	loss	1	unique	A1
1213	chr9	86719548	86729349	9802	loss	1	unique	MS8
1214	chr9	89955792	89973015	17224	loss	1	unique	Z2
1215	chr9	90040115	90062981	22867	loss	2	16.67	DN1 Z5
1216	chr9	92243095	92248416	5322	loss	2	16.67	DN1 M2
1217	chr9	102166548	102190906	24359	loss	1	unique	A1
1218	chr9	107697348	107700859	3512	loss	1	unique	A1
1219	chr9	108158480	108166772	8293	loss	1	unique	MS7
1220	chr9	109827605	109885824	58220	loss	1	unique	DN5
1221	chr9	115427279	115430903	3625	loss	2	16.67	A1 M2
1222	chr9	118532215	118539549	7335	gain	1	unique	C3
1223	chr9	118669896	118679099	9204	loss	2	16.67	A1 M2
1224	chr9	119537285	119548744	11460	loss	1	unique	A1
1225	chr9	119585365	119588939	3575	loss	1	unique	A1
1226	chr9	119595944	119601351	5408	loss	1	unique	A1
1227	chr9	123997687	124085190	87504	loss	1	unique	Z2
1228	chr9	124955424	124965475	10052	gain	1	unique	DN1
1229	chr9	125159518	125170069	10552	loss	2	16.67	R2 W1
1230	chr9	127655300	127675899	20600	loss	2	16.67	R2 A1
1231	chr9	131970281	131976361	6081	gain	1	unique	MS8
1232	chr9	135778218	135788220	10003	gain	1	unique	W1
1233	chr9	141880313	141888597	8285	gain	1	unique	M2
1234	chr9	145488103	145497877	9775	loss	1	unique	DN1
1235	chr9	146007292	146014428	7137	loss	1	unique	M2
1236	chr9	150963380	150984175	20796	loss	2	16.67	W1 Z2
1237	chr9	151066872	151103665	36794	loss	1	unique	DN1
1238	chr9	151448489	151489112	40624	gain	1	unique	A1
1239	chr9	151492010	151537389	45380	loss	2	16.67	C3 M2
1240	chr9	151793087	151817702	24616	gain	1	unique	M2
1241	chr9	152005359	152114529	109171	both	3	25	R2 A1 M2
1242	chr9	152352936	152356635	3700	loss	1	unique	M2
1243	chr9	153277060	153280524	3465	loss	2	16.67	R2 A1
1244	chrX	401	335086	334686	gain	3	25	A1 M2 Y2
1245	chrX	336837	438124	101288	gain	1	unique	A1
1246	chrX	669470	740947	71478	loss	1	unique	Y2
1247	chrX	742198	750795	8598	gain	1	unique	Y2
1248	chrX	941950	960702	18753	loss	1	unique	M2
1249	chrX	1739532	1743938	4407	loss	1	unique	A1
1250	chrX	3571857	3580134	8278	loss	1	unique	Y2
1251	chrX	3971257	4011084	39828	gain	1	unique	Y2
1252	chrX	4792216	4800813	8598	loss	1	unique	W1
1253	chrX	5188770	5192620	3851	gain	1	unique	C3
1254	chrX	5492310	5506793	14484	gain	1	unique	C3
1255	chrX	10864680	10876541	11862	loss	1	unique	MS7
1256	chrX	10894113	10900527	6415	loss	2	16.67	A1 DN5
1257	chrX	11279150	11283609	4460	gain	1	unique	C3
1258	chrX	11399645	11414260	14616	gain	1	unique	W1
1259	chrX	16465415	16472743	7329	loss	1	unique	MS8
1260	chrX	17253792	17263464	9673	gain	1	unique	Z5
1261	chrX	17971411	17984705	13295	loss	1	unique	Y2
1262	chrX	21916154	21921476	5323	loss	1	unique	DN5
1263	chrX	25607004	25672885	65882	gain	1	unique	A1
1264	chrX	25682322	25913614	231293	loss	2	16.67	M2 W1
1265	chrX	29938437	29954661	16225	loss	3	25	A1 M2 Z5
1266	chrX	34990048	34997302	7255	gain	1	unique	Z5
1267	chrX	35079225	35088891	9667	loss	1	unique	DN5
1268	chrX	36183958	36196826	12869	gain	1	unique	Y2
1269	chrX	37362992	37366997	4006	loss	1	unique	A1
1270	chrX	41411584	41418461	6878	loss	1	unique	C3
1271	chrX	41948813	41972583	23771	loss	1	unique	C3
1272	chrX	43378538	43390957	12420	loss	1	unique	W1
1273	chrX	44326344	44526037	199694	loss	4	33.33	A1 C3 M2 Z2
1274	chrX	47365427	47370685	5259	loss	1	unique	Z2
1275	chrX	49193795	49216262	22468	gain	1	unique	Y2
1276	chrX	49699696	49706233	6538	gain	1	unique	M2
1277	chrX	51024025	51038535	14511	loss	1	unique	A1
1278	chrX	51656615	51664571	7957	gain	1	unique	Z5
1279	chrX	51895488	51905043	9556	loss	1	unique	W1
1280	chrX	53278536	53288558	10023	loss	1	unique	A1
1281	chrX	53444968	53468441	23474	loss	3	25	A1 DN5 W1
1282	chrX	53586948	53608959	22012	loss	1	unique	A1
1283	chrX	53846945	53878702	31758	gain	2	16.67	A1 W1
1284	chrX	53907679	54008657	100979	loss	1	unique	A1
1285	chrX	54837806	54842960	5155	loss	1	unique	A1
1286	chrX	55089808	55137094	47287	loss	3	25	A1 DN5 W1
1287	chrX	56270627	56278565	7939	gain	1	unique	Z5
1288	chrX	56338526	56343147	4622	loss	1	unique	A1
1289	chrX	56343839	56437994	94156	loss	2	16.67	A1 DN5
1290	chrX	58552815	58599495	46681	gain	1	unique	Z2
1291	chrX	58700138	58714064	13927	loss	3	25	A1 DN5 W1
1292	chrX	59096811	59178509	81699	loss	3	25	A1 DN5 W1
1293	chrX	59435227	59442421	7195	loss	1	unique	A1
1294	chrX	62367509	62394336	26828	gain	1	unique	Y2
1295	chrX	62922233	62927002	4770	loss	1	unique	A1
1296	chrX	63095705	63099218	3514	loss	1	unique	Z2
1297	chrX	63100007	63106216	6210	gain	2	16.67	Z2 Z5
1298	chrX	66727173	66784855	57683	loss	4	33.33	A1 DN5 M2 Z5
1299	chrX	67024958	67031154	6197	loss	4	33.33	A1 M2 Z2 Z5
1300	chrX	68365305	68380768	15464	loss	4	33.33	A1 M2 Z2 Z5
1301	chrX	68532109	68617492	85384	loss	5	41.67	A1 M2 W1 Z2 Z5
1302	chrX	71040546	71073245	32700	loss	1	unique	A1
1303	chrX	71076513	71082464	5952	gain	1	unique	A1
1304	chrX	71590094	71659704	69611	loss	7	58.33	A1 DN5 M2 MS7 MS8 W1 Z2
1305	chrX	72868265	73001746	133482	loss	2	16.67	A1 M2
1306	chrX	73201323	73236271	34949	loss	6	50	A1 DN5 M2 W1 Z2 Z5
1307	chrX	73554983	73565870	10888	loss	2	16.67	A1 M2
1308	chrX	75413864	75440832	26969	loss	2	16.67	A1 M2
1309	chrX	77003817	77017493	13677	loss	1	unique	MS7
1310	chrX	77575960	77624695	48736	loss	7	58.33	A1 DN5 M2 MS8 W1 Z2 Z5
1311	chrX	78781179	78785100	3922	loss	2	16.67	A1 M2
1312	chrX	80312942	80381032	68091	loss	4	33.33	A1 DN5 M2 Z2
1313	chrX	80508386	80729215	220830	loss	7	58.33	DN5 M2 MS7 MS8 W1 Z2 Z5
1314	chrX	81986255	82141256	155002	loss	7	58.33	A1 DN5 M2 MS8 W1 Z2 Z5
1315	chrX	82143449	82179468	36020	loss	2	16.67	A1 M2
1316	chrX	83281955	83314532	32578	gain	6	50	A1 DN5 M2 W1 Z2 Z5
1317	chrX	83713748	83719153	5406	loss	4	33.33	A1 M2 Z2 Z5
1318	chrX	85766751	85784586	17836	loss	1	unique	M2
1319	chrX	87133694	87140768	7075	loss	2	16.67	A1 M2
1320	chrX	87724375	87775082	50708	loss	6	50	A1 M2 MS8 W1 Z2 Z5
1321	chrX	89125400	89136318	10919	loss	1	unique	Z2
1322	chrX	91199797	91210413	10617	loss	5	41.67	A1 DN5 M2 W1 Z2
1323	chrX	91329230	91359396	30167	loss	6	50	A1 DN5 M2 W1 Z2 Z5
1324	chrX	92595607	92608954	13348	loss	6	50	A1 DN5 M2 W1 Z2 Z5
1325	chrX	93026539	93036915	10377	loss	1	unique	A1
1326	chrX	93573265	93576979	3715	loss	2	16.67	A1 M2
1327	chrX	95113890	95118516	4627	loss	2	16.67	A1 M2
1328	chrX	96086998	96118444	31447	loss	2	16.67	A1 M2
1329	chrX	99753838	99757697	3860	gain	1	unique	Y2
1330	chrX	100058871	100063871	5001	loss	1	unique	M2
1331	chrX	101157681	101163853	6173	loss	1	unique	MS8
1332	chrX	102104994	102109911	4918	loss	1	unique	W1
1333	chrX	104885915	104889627	3713	gain	1	unique	Y2
1334	chrX	106411314	106415797	4484	loss	1	unique	M2
1335	chrX	109579217	109639924	60708	loss	1	unique	M2
1336	chrX	112668637	112687326	18690	loss	1	unique	Y2
1337	chrX	115057359	115063176	5818	loss	1	unique	Z2
1338	chrX	119600406	119609020	8615	loss	1	unique	A1
1339	chrX	119700995	119734947	33953	gain	9	75	A1 C3 DN5 M2 MS8 W1 Y2 Z2 Z5
1340	chrX	129235062	129242627	7566	gain	1	unique	C3
1341	chrX	134103807	134111819	8013	gain	1	unique	M2
1342	chrX	136556507	136574962	18456	gain	1	unique	A1
1343	chrX	137496464	137546345	49882	gain	1	unique	Y2
1344	chrX	142400857	142532768	131912	gain	1	unique	A1

## Sheet: Table S2
CNVRs detected in the study								Fadista et al., 2008					Ramayo-Caldas et al., 2010					Wang et al., 2012					Li et al., 2012					Chen et al., 2012					Rubin et al., 2012					Wang et al., 2013					Paudel et al., 2013
chr	start	end	length	type	#animals	percentage	indiv	cnvr#	start	end	overlap_length	overlap#	cnvr#	start	end	overlap_length	overlap#	cnvr#	start	end	overlap_length	overlap#	cnvr#	start	end	overlap_length	overlap#	cnvr#	start	end	overlap_length	overlap#	cnvr#	start	end	overlap_length	overlap#	cnvr#	start	end	overlap_length	overlap#	cnvr#	start	end	overlap_length	overlap#
1	809287	863657	54371	gain	2	16.67	A1 M2
1	3242422	3247825	5404	gain	1	unique	W1																					1	3189426	3282730	5404	1
1	5214736	5223489	8754	gain	1	unique	M2																										3	5212876	5218125	3390	1
1	8308354	8338693	30340	loss	1	unique	W1
1	10836205	10840952	4748	gain	1	unique	W1
1	11285185	11294682	9498	loss	1	unique	W1
1	15060020	15063550	3531	gain	3	25	R2 A1 M2
1	16511024	16530097	19074	gain	1	unique	W1
1	18347414	18379506	32093	loss	3	25	R2 Z2 Z5
1	22371847	22378435	6589	gain	1	unique	M2
1	26006697	26083085	76389	loss	2	16.67	R2 A1
1	32533283	32537090	3808	loss	1	unique	W1
1	36428308	36435377	7070	gain	1	unique	W1
1	45784325	45788938	4614	gain	1	unique	W1
1	47931144	47937446	6303	loss	1	unique	W1
1	48175902	48180353	4452	gain	2	16.67	R2 A1																										19	48175876	48180375	4452	1
1	48486565	48496396	9832	gain	1	unique	W1																										20	48485626	48493875	7311	1
1	51751910	51757371	5462	loss	1	unique	A1																					11	51671808	52093058	5462	1
1	55394219	55400333	6115	loss	1	unique	W1
1	58838426	58859221	20796	loss	1	unique	M2
1	59437252	59442586	5335	loss	1	unique	W1																					14	59244511	59789227	5335	1
1	62034573	62038129	3557	loss	1	unique	A1
1	69813034	69817412	4379	loss	1	unique	A1																					17	69223005	70243865	4379	1
1	72465563	72469062	3500	gain	1	unique	W1
1	74073540	74079559	6020	loss	1	unique	R2
1	75925080	75937314	12235	loss	1	unique	Y2																3	75923573	75935634	10555	1
1	77845095	77849537	4443	gain	1	unique	W1																					18	77798848	78061517	4443	1
1	79795462	79803395	7934	loss	1	unique	DN5
1	82926196	82930048	3853	loss	1	unique	C3
1	83660209	83664815	4607	loss	1	unique	W1
1	87277237	87285141	7905	gain	1	unique	C3
1	88213249	88219989	6741	gain	2	16.67	R2 A1
1	91934708	91943100	8393	loss	1	unique	A1
1	92487895	92504937	17043	gain	1	unique	A1																					21	92347854	100449909	17043	1	40/41/42	92487376/92494876/92502376	92494125/92502375/92506125	16293	3						79/80	92485001/92500001	92491000/92509000	8043	2
1	94648980	94652999	4020	loss	1	unique	R2																					21	92347854	100449909	4020	1
1	100330959	100336260	5302	loss	1	unique	A1																					21	92347854	100449909	5302	1
1	107297644	107307029	9386	gain	1	unique	DN1
1	108822702	108833959	11258	gain	1	unique	W1						6	108797798	108859704	11258	1	9	108720466	108834657	11258	1																9	108720466	108834657	11258	1
1	115481369	115487600	6232	loss	1	unique	A1
1	133702686	133709143	6458	loss	1	unique	MS7
1	140826053	140833380	7328	gain	3	25	R2 A1 M2
1	140869515	140872879	3365	gain	1	unique	R2
1	141507206	141525965	18760	gain	1	unique	M2
1	143946478	143961940	15463	gain	4	33.33	R2 A1 M2 W1
1	146851633	146855437	3805	loss	1	unique	W1
1	149906103	149913172	7070	gain	1	unique	Y2
1	153755045	153762957	7913	gain	1	unique	W1
1	157999324	158066822	67499	gain	1	unique	R2																										69	158060626	158063625	3000	1						144	157987001	158004000	4677	1
1	158404034	158419415	15382	loss	4	33.33	A1 M2 MS8 Z5
1	158551371	158617560	66190	loss	4	33.33	R2 A1 M2 W1
1	168460931	168465480	4550	loss	1	unique	R2
1	178978613	178987609	8997	loss	1	unique	W1
1	179377537	179389138	11602	gain	1	unique	DN1
1	186674599	186680957	6359	loss	1	unique	R2
1	186736430	186755544	19115	gain	2	16.67	DN1 W1
1	190579218	190583835	4618	gain	1	unique	R2
1	195347388	195363920	16533	loss	1	unique	W1
1	195434795	195446504	11710	gain	1	unique	W1
1	196962567	196971018	8452	gain	1	unique	W1																																				190	196965001	196971000	6000	1
1	197807417	197812056	4640	loss	2	16.67	A1 M2
1	197847943	197945381	97439	both	4	33.33	R2 A1 M2 W1
1	198825373	198829732	4360	loss	1	unique	M2
1	202744753	202752001	7249	loss	1	unique	R2
1	216539300	216551966	12667	loss	1	unique	A1
1	217838090	217841852	3763	gain	1	unique	M2
1	221753791	221773018	19228	loss	3	25	R2 A1 M2																										98/99	221751376/221759626	221755875/221773875	15478	2
1	222065095	222070535	5441	loss	1	unique	M2
1	224396995	224410315	13321	loss	1	unique	W1
1	229548900	229563409	14510	gain	1	unique	W1
1	232998884	233002282	3399	loss	1	unique	W1
1	233003242	233006830	3589	gain	1	unique	W1
1	234158034	234174076	16043	loss	2	16.67	R2 Z2
1	234293903	234303758	9856	gain	1	unique	W1
1	237217879	237221580	3702	loss	1	unique	W1
1	241384809	241389267	4459	loss	1	unique	A1
1	242512862	242520304	7443	loss	2	16.67	Y2 Z5																										110	242513626	242521875	6679	1
1	250732233	250736180	3948	gain	1	unique	A1
1	251930336	251934644	4309	loss	1	unique	A1
1	260182694	260221812	39119	loss	1	unique	A1
1	264322511	264330186	7676	gain	5	41.67	R2 A1 DN1 M2 Z5																										116	264325126	264331125	5061	1						260	264317001	264328000	5490	1
1	264425557	264431056	5500	gain	1	unique	R2																																				261	264423001	264430000	4444	1
1	264474460	264490575	16116	gain	2	16.67	R2 A1																																				262	264485001	264494000	5575	1
1	275359877	275367398	7522	gain	2	16.67	A1 M2																										118	275359876	275367375	7499	1
1	281147540	281164865	17326	gain	1	unique	Y2
1	281722168	281726568	4401	loss	1	unique	W1																					45	281690882	281777220	4401	1
1	281949034	281952717	3684	loss	1	unique	A1
1	284428678	284521660	92983	loss	11	91.67	R2 A1 C3 DN1 M2 MS7 MS8 W1 Y2 Z2 Z5																					47	284386253	284552738	92983	1	121	284429626	284517375	87750	1
1	286327601	286331665	4065	loss	2	16.67	M2 Z2
1	286487472	286497223	9752	gain	1	unique	W1
1	292022684	292030888	8205	gain	1	unique	W1
1	293292410	293306441	14032	gain	1	unique	MS8
1	293805955	293977264	171310	gain	2	16.67	R2 A1																					49	293812537	293991451	164728	1
1	294143670	294149091	5422	loss	1	unique	A1
1	294851334	294863534	12201	gain	3	25	R2 A1 DN1																					50	294821198	295462741	12201	1	125	294851626	294855375	3750	1
1	295060800	295074382	13583	loss	1	unique	W1																					50	294821198	295462741	13583	1
1	295095788	295139966	44179	gain	2	16.67	R2 A1																					50	294821198	295462741	44179	1	126	295123035	295123247	213	1						297/298/299	295094001/295110001/295132001	295101000/295118000/295138000	19213	3
1	295159682	295165843	6162	gain	1	unique	A1																					50	294821198	295462741	6162	1
1	295269632	295502510	232879	loss	1	unique	Z5																					50	294821198	295462741	193110	1
1	295777347	295817618	40272	gain	1	unique	M2																					51	295676469	297172866	40272	1											313/314	295778001/295796001	295788000/295804000	18000	2
1	296140494	296458489	317996	loss	4	33.33	R2 A1 DN5 M2																					51	295676469	297172866	317996	1	128/129/130/131/132/133/134/135/136/137/138	296192626/296197876/296212126/296218876/296234626/296245126/296257126/296270626/296291626/296302876/296308876	296195625/296202375/296217375/296231625/296243625/296256375/296260875/296281875/296296875/296306625/296329875	90750	11
1	296555516	296570221	14706	loss	2	16.67	M2 W1																					51	295676469	297172866	14706	1
1	296711271	296718345	7075	loss	1	unique	R2																					51	295676469	297172866	7075	1
1	296764601	296806737	42137	gain	2	16.67	R2 A1											24	296747604	296809518	42137	1						51	295676469	297172866	42137	1	139/140/141	296766376/296776876/296789626	296774625/296788875/296806875	37362	3	24	296747604	296809518	42137	1	330/331	296771001/296787001	296777000/296805000	24000	2
1	296838346	296851303	12958	loss	1	unique	R2																					51	295676469	297172866	12958	1
1	296907764	297184237	276474	both	5	41.67	R2 A1 DN1 M2 Y2																					51	295676469	297172866	265103	1											333/334/335/336/337/338/339/340/341/342	296924001/296946001/296959001/296969001/296992001/297013001/297058001/297071001/297093001/297184001	296931000/296952000/296967000/296975000/297004000/297021000/297068000/297077000/297109000/297191000	79237	10
1	297193688	297209831	16144	loss	1	unique	A1
1	299627442	299635320	7879	gain	1	unique	M2
1	301798445	301814064	15620	loss	1	unique	W1																					52	301616746	301911374	15620	1
1	303245020	303251488	6469	gain	1	unique	W1
1	303608782	303619876	11095	gain	1	unique	W1
1	303924721	303934762	10042	loss	1	unique	W1																					54	303916695	304359610	10042	1
1	306988119	306991718	3600	loss	1	unique	W1
1	307842167	307847516	5350	gain	1	unique	W1
1	312094822	312112907	18086	loss	1	unique	R2
1	312164343	312852199	687857	loss	6	50	R2 A1 M2 MS7 MS8 W1																11	312506256	312588567	82312	1	58	312227906	312829468	601563	1	153/154/155	312367876/312371626/312730876	312370875/312377625/312742875	21000	3
1	312971103	313676516	705414	both	4	33.33	R2 A1 DN1 M2																					59	313111618	313205232	93615	1	156/157/158/159/160/161/162/163/164/165/166/167/168/169	313030876/313132876/313199626/313205626/313402876/313411876/313432126/313444876/313483876/313538626/313579126/313602376/313608376/313654126	313033875/313136625/313203375/313210875/313407375/313415625/313435875/313449375/313490625/313546125/313582125/313605375/313613625/313657125	60750	14						367/368/369/370/371/372/373/374/375/376	312977001/313026001/313062001/313105001/313160001/313261001/313487001/313504001/313580001/313660001	313004000/313048000/313070000/313123000/313186000/313294000/313495000/313513000/313586000/313667000	164000	10
10	1212137	1417637	205501	gain	2	16.67	R2 M2
10	1657959	1665077	7119	gain	1	unique	MS8																					315	1542312	1758720	7119	1
10	1919304	1923265	3962	loss	1	unique	MS8
10	3007787	3047839	40053	gain	3	25	R2 A1 M2
10	3218655	3224486	5832	loss	1	unique	MS8
10	3719738	3761552	41815	loss	1	unique	A1
10	4423888	4430201	6314	loss	1	unique	M2
10	5147269	5156042	8774	loss	1	unique	Z2
10	5296675	5306728	10054	loss	1	unique	Z2
10	5517287	5521657	4371	loss	1	unique	M2
10	7047558	7052711	5154	loss	1	unique	R2																					318	7002238	7112139	5154	1
10	8628786	8632232	3447	gain	1	unique	M2
10	14066483	14071437	4955	loss	1	unique	MS8
10	14392324	14449342	57019	gain	6	50	R2 A1 M2 Y2 Z2 Z5
10	14695759	14701071	5313	gain	1	unique	C3
10	16914884	16925277	10394	gain	1	unique	W1
10	19811694	19815864	4171	gain	1	unique	MS8
10	20176126	20182225	6100	loss	1	unique	W1
10	20456210	20474544	18335	loss	1	unique	MS8
10	20575979	20581104	5126	loss	1	unique	MS8
10	20704886	20708523	3638	gain	1	unique	MS8
10	20990557	20994122	3566	gain	1	unique	R2
10	21348456	21371782	23327	gain	6	50	R2 A1 DN1 DN5 M2 Y2
10	21436057	21439690	3634	gain	3	25	R2 A1 M2
10	21561614	21590340	28727	loss	2	16.67	R2 M2																130	21576894	21590885	13447	1						182	21580126	21589875	9750	1
10	21650686	21697921	47236	loss	2	16.67	R2 M2																										184/185/186	21664126/21672376/21679126	21670875/21678375/21686625	20250	3
10	22218830	22818279	599450	loss	4	33.33	C3 DN1 M2 Y2																										187/188	22311593/22407130	22311804/22407411	494	2
10	22872897	22951219	78323	gain	1	unique	M2																										189	22914376	22922625	8250	1						445/446	22888001/22919001	22913000/22928000	34000	2
10	23017173	23441415	424243	loss	5	41.67	C3 DN1 M2 Y2 Z2																										190/191/192/193/194/195/196/197/198/199	23128278/23128843/23131777/23136854/23239591/23345990/23347106/23354399/23354948/23361458	23128500/23129032/23131930/23136973/23240224/23346175/23347233/23354532/23355268/23361630	2263	10
10	24373805	24385554	11750	gain	1	unique	R2
10	26876851	26891796	14946	loss	1	unique	R2
10	28548309	28555723	7415	loss	1	unique	Y2
10	28879421	28888298	8878	loss	1	unique	A1
10	30517875	30523104	5230	gain	2	16.67	A1 M2
10	30984100	30988507	4408	loss	1	unique	MS8																					327	30930425	31381667	4408	1
10	32105583	32110889	5307	loss	1	unique	A1
10	33969207	33973921	4715	loss	1	unique	C3
10	36017386	36021243	3858	gain	1	unique	R2
10	37573858	37582824	8967	gain	1	unique	Y2
10	38062214	38065834	3621	gain	1	unique	DN1
10	38385370	38428423	43054	gain	2	16.67	A1 M2
10	38489473	38548538	59066	loss	1	unique	A1
10	40061293	40069211	7919	loss	1	unique	A1
10	40508063	40548208	40146	gain	3	25	R2 A1 DN5
10	43804319	43828016	23698	loss	1	unique	Y2																133	43774624	43831944	23698	1
10	44265867	44270216	4350	gain	3	25	R2 A1 M2
10	44794226	44798195	3970	loss	1	unique	MS8
10	45053662	45069997	16336	gain	1	unique	W1
10	48116135	48122642	6508	loss	1	unique	MS8
10	48525156	48532092	6937	gain	3	25	R2 M2 MS8																					329	48418252	48611202	6937	1
10	52665751	52670812	5062	loss	1	unique	MS8
10	54090627	54095672	5046	loss	1	unique	M2																					333	53962494	54186189	5046	1
10	54550687	54561682	10996	loss	2	16.67	A1 Z2
10	58072156	58092934	20779	gain	2	16.67	W1 Z5
10	58398348	58403968	5621	loss	1	unique	Y2
10	60182267	60192049	9783	loss	1	unique	A1
10	63029266	63091388	62123	gain	1	unique	DN1
10	64617255	64626282	9028	gain	3	25	R2 A1 M2																137	64614128	64631279	9028	1	334	64535089	64711238	9028	1
10	66214032	66233649	19618	loss	1	unique	M2
10	67834020	67838431	4412	loss	1	unique	A1
10	70717607	70728093	10487	gain	1	unique	DN5
10	71400388	71404938	4551	loss	1	unique	MS8
10	73873267	73877723	4457	gain	1	unique	DN1
10	74324842	74443627	118786	loss	1	unique	W1
10	75650435	75654047	3613	loss	1	unique	M2
10	76627173	76633083	5911	loss	1	unique	A1
10	78729153	79102274	373122	loss	1	unique	Z2
11	41727	50970	9244	loss	1	unique	A1
11	1952471	2015152	62682	loss	1	unique	R2
11	3801300	3808357	7058	loss	1	unique	MS7
11	4200786	4205153	4368	loss	1	unique	MS8
11	4229767	4234177	4411	loss	1	unique	DN1																										252	4230593	4231059	467	1
11	5354630	5358433	3804	loss	1	unique	A1
11	5557004	5565084	8081	loss	1	unique	Z2
11	5714342	5730185	15844	gain	1	unique	Y2
11	6036286	6040771	4486	loss	1	unique	A1
11	6346956	6350459	3504	gain	1	unique	W1
11	6898052	6902402	4351	gain	1	unique	Z5
11	9503726	9509081	5356	gain	1	unique	W1
11	10794643	10803645	9003	gain	1	unique	A1
11	10823162	10827987	4826	gain	1	unique	M2
11	10986052	11005792	19741	loss	1	unique	W1
11	12035415	12040040	4626	loss	1	unique	R2
11	12162028	12167491	5464	loss	1	unique	M2
11	12359493	12364806	5314	gain	1	unique	MS8
11	15523324	15527951	4628	gain	1	unique	W1
11	16890532	16904130	13599	loss	1	unique	A1
11	17789813	17793621	3809	loss	1	unique	M2
11	20855441	20859430	3990	gain	1	unique	A1
11	20978133	20985419	7287	gain	2	16.67	A1 M2
11	21482626	21519992	37367	loss	1	unique	A1
11	21706115	21709965	3851	loss	1	unique	M2																					343	21681862	21804561	3851	1
11	24791403	24796011	4609	gain	3	25	R2 A1 DN1
11	25041832	25047308	5477	loss	1	unique	M2
11	25056932	25080832	23901	gain	2	16.67	DN5 Z5
11	25841722	25851746	10025	loss	1	unique	M2
11	27101316	27113039	11724	loss	1	unique	Y2
11	27180617	27185327	4711	loss	1	unique	M2
11	27463118	27480398	17281	gain	1	unique	W1
11	27644552	27661332	16781	gain	1	unique	M2
11	27769628	27802143	32516	loss	2	16.67	R2 M2																					346	27718673	27954931	32516	1
11	27829202	27832898	3697	loss	1	unique	DN1																					346	27718673	27954931	3697	1
11	38079170	38085352	6183	loss	1	unique	A1
11	44007565	44013309	5745	loss	2	16.67	A1 M2																					353	43582814	44113334	5745	1	270	44002876	44014875	5745	1
11	45189794	45443386	253593	loss	3	25	A1 M2 W1																					354	45003730	45537697	253593	1	271/272/273	45204716/45270949/45402042	45205293/45271434/45402807	1830	3
11	46530279	46540317	10039	gain	1	unique	C3																					356	46459624	46616903	10039	1
11	48015830	48024360	8531	loss	1	unique	R2
11	49874869	49881415	6547	loss	1	unique	Y2
11	50380741	50386260	5520	loss	1	unique	MS8
11	51038594	51049831	11238	loss	1	unique	A1
11	52315048	52319659	4612	gain	3	25	R2 A1 M2																										279	52319300	52319642	343	1
11	53480520	53488114	7595	gain	1	unique	MS7																					359	53365157	53614036	7595	1
11	53535397	53547541	12145	gain	1	unique	W1																					359	53365157	53614036	12145	1
11	57469265	57491108	21844	loss	2	16.67	R2 A1
11	58091441	58121506	30066	gain	1	unique	Y2
11	58938230	58942386	4157	gain	2	16.67	M2 MS8
11	60759715	60763191	3477	loss	1	unique	R2
11	62512880	62910688	397809	both	10	83.33	R2 A1 DN1 DN5 M2 MS8 W1 Y2 Z2 Z5																					361	62443488	63662140	397809	1
11	62963192	62994287	31096	loss	1	unique	MS8																144	62949068	62994138	30947	1	361	62443488	63662140	31096	1	289	62993036	62993412	377	1
11	67006142	67013624	7483	gain	1	unique	W1
11	69396718	69401235	4518	loss	1	unique	MS8
11	69485859	69497697	11839	gain	1	unique	Y2
11	70253855	70258467	4613	loss	1	unique	A1
11	70582866	70599250	16385	gain	1	unique	A1																					365	70508069	71882063	16385	1											620	70582001	70604000	16385	1
11	70603545	70731813	128269	loss	4	33.33	R2 DN5 M2 Z5																					365	70508069	71882063	128269	1	295	70709626	70750125	22188	1
11	70732658	71492146	759489	both	8	66.67	R2 A1 DN1 DN5 M2 W1 Z2 Z5																					365	70508069	71882063	759489	1	295/296/297/298/299/300/301/302/303/304/305	70709626/70751626/70761376/70795126/70903126/70921876/71049376/71288626/71288626/71288626/71404876	70750125/70760625/70794375/70854375/70916625/70996875/71081625/71403375/71403375/71403375/71467125	645968	11						626/627/628/629/630/631/632/633/634/635/636/637/638/639/640/641/642/643/644/645	70730001/70746001/70770001/70814001/70825001/70905001/70929001/70956001/70966001/71046001/71064001/71168001/71219001/71290001/71322001/71333001/71376001/71411001/71426001/71484001	70743000/70768000/70812000/70823000/70845000/70912000/70938000/70964000/70991000/71061000/71107000/71174000/71229000/71319000/71331000/71364000/71388000/71421000/71432000/71502000	331489	20
11	71558296	71575545	17250	gain	1	unique	A1																					365	70508069	71882063	17250	1	306/307	71555626/71572876	71572125/71579625	16500	2						646/647	71558001/71569001	71566000/71589000	14250	2
11	71685672	71731275	45604	gain	2	16.67	R2 A1																					365	70508069	71882063	45604	1
11	72342168	72353504	11337	loss	1	unique	A1
11	74655060	74681449	26390	loss	2	16.67	MS8 W1
11	74686169	74712740	26572	gain	2	16.67	A1 M2																					366	74712101	74765904	640	1
11	78327387	78330836	3450	gain	2	16.67	A1 M2
11	82089462	82149995	60534	loss	2	16.67	R2 W1
11	82218163	82254243	36081	gain	4	33.33	R2 A1 M2 Y2
11	82446769	82460148	13380	gain	1	unique	MS7
11	84856080	84863637	7558	loss	1	unique	W1
11	86131957	86135505	3549	gain	1	unique	W1
11	87393936	87397523	3588	loss	1	unique	A1
12	649120	655322	6203	loss	1	unique	A1
12	1024344	1051492	27149	gain	1	unique	R2
12	3983514	3991383	7870	gain	2	16.67	A1 M2
12	4301123	4308336	7214	loss	1	unique	A1
12	11704748	11708388	3641	loss	1	unique	A1																										324	11707070	11707753	684	1
12	17957943	18001279	43337	loss	1	unique	A1																					376	17879819	18699257	43337	1
12	18174772	18185608	10837	gain	1	unique	C3																					376	17879819	18699257	10837	1
12	21528715	21533923	5209	loss	1	unique	MS8
12	26440629	26460026	19398	loss	1	unique	A1
12	26839251	26848322	9072	loss	5	41.67	R2 A1 M2 MS7 MS8
12	27117022	27155279	38258	loss	1	unique	Z2
12	27237060	27272196	35137	loss	1	unique	DN1
12	35833342	35845502	12161	loss	1	unique	M2																										355	35832376	35845875	12161	1
12	37587103	37594096	6994	loss	1	unique	A1
12	41019290	41047992	28703	gain	2	16.67	R2 Y2
12	45731816	45735320	3505	loss	1	unique	A1
12	46573448	46694341	120894	gain	1	unique	R2
12	48561491	48566005	4515	loss	1	unique	A1
12	50807263	50813120	5858	gain	1	unique	Y2																										363	50806126	50810625	3363	1						694	50801001	50812000	4738	1
12	50875759	51253912	378154	both	7	58.33	R2 DN1 DN5 M2 W1 Z2 Z5											94	50892615	50930355	37741	1						383	50854966	50930355	54597	1	366/367/368/369/370/371/372/373/374/375	50934376/50950126/51055126/51062626/51070876/51080626/51087376/51132376/51138376/51160876	50938125/50954625/51058875/51067875/51074625/51085125/51092625/51136875/51144375/51164625	45000	10	94	50892615	50930355	37741	1	696/697/698/699/700/701/702/703/704/705/706/707	50880001/50902001/50915001/50925001/50946001/51018001/51026001/51043001/51068001/51101001/51135001/51176001	50898000/50911000/50923000/50944000/50956000/51024000/51041000/51065000/51099000/51124000/51174000/51188000	212000	12
12	54479002	54482535	3534	gain	3	25	R2 A1 M2
12	55990675	55999227	8553	loss	1	unique	C3
12	56181495	56241667	60173	gain	3	25	R2 A1 M2
12	56324657	56333441	8785	loss	1	unique	A1
12	57931253	57940569	9317	loss	2	16.67	M2 W1											98	57757446	57950908	9317	1																98	57757446	57950908	9317	1
12	58177312	58180826	3515	loss	1	unique	A1
12	59480029	59484133	4105	loss	1	unique	A1
13	335168	339577	4410	loss	1	unique	M2
13	342968	350059	7092	loss	1	unique	M2
13	653462	667535	14074	gain	1	unique	C3
13	2679176	2690040	10865	gain	1	unique	M2
13	4150647	4173219	22573	gain	1	unique	R2
13	8053665	8081633	27969	loss	1	unique	R2
13	9012244	9015715	3472	loss	1	unique	A1																					391	8908034	9084150	3472	1
13	10900910	10909128	8219	loss	1	unique	R2
13	10909976	10916128	6153	loss	1	unique	R2
13	14953224	15026914	73691	loss	6	50	R2 A1 DN5 M2 W1 Z5
13	19818990	19825306	6317	loss	1	unique	A1
13	20258608	20265586	6979	gain	1	unique	R2
13	22398216	22407631	9416	loss	1	unique	A1
13	28348189	28374351	26163	loss	1	unique	DN1
13	34208583	34234865	26283	loss	5	41.67	R2 A1 DN1 M2 W1																										390	34215376	34234125	18750	1
13	36101579	36120300	18722	gain	1	unique	W1
13	37288767	37295866	7100	gain	1	unique	W1
13	38886226	38900328	14103	gain	1	unique	Y2
13	44128285	44133899	5615	gain	1	unique	A1
13	60350266	60361420	11155	loss	1	unique	MS8
13	61092636	61096235	3600	loss	1	unique	M2
13	61445211	61459547	14337	loss	1	unique	DN1
13	62594501	62599097	4597	loss	1	unique	Y2
13	63098254	63105453	7200	gain	1	unique	A1
13	64134280	64138645	4366	loss	1	unique	M2
13	68778311	68798057	19747	loss	2	16.67	A1 MS8
13	69454029	69470891	16863	loss	4	33.33	R2 A1 M2 W1																										404	69453376	69471375	16863	1
13	73553568	73574374	20807	gain	1	unique	DN1
13	77928810	77932359	3550	gain	2	16.67	R2 A1
13	79762945	79768593	5649	loss	1	unique	A1
13	82679256	82683715	4460	gain	1	unique	R2
13	87551854	87555590	3737	loss	1	unique	M2
13	90195707	90219210	23504	loss	1	unique	DN5
13	91556391	91591364	34974	loss	1	unique	Y2
13	100351379	100358639	7261	loss	1	unique	DN1
13	100644291	100655907	11617	gain	1	unique	C3
13	101144002	101159722	15721	gain	1	unique	A1
13	113487813	113495926	8114	loss	1	unique	R2
13	115755079	115815716	60638	loss	1	unique	R2
13	120484802	120537071	52270	gain	1	unique	A1
13	122194386	122235888	41503	loss	2	16.67	R2 M2																169	122216735	122236639	19154	1
13	122370918	122391160	20243	gain	9	75	R2 A1 DN1 DN5 M2 MS8 Y2 Z2 Z5																170	122371537	122391739	19624	1
13	137757122	137763262	6141	loss	1	unique	A1
13	141239221	141266057	26837	loss	2	16.67	A1 M2																										432/433/434	141235876/141254626/141259126	141253875/141258375/141267375	25337	3
13	147478052	147482885	4834	loss	1	unique	C3
13	147613151	147619769	6619	loss	1	unique	A1
13	147783481	147814041	30561	gain	4	33.33	R2 DN1 DN5 M2																										436/437	147788626/147793126	147791625/147814875	23916	2						871	147793001	147816000	21041	1
13	148748685	148755153	6469	loss	1	unique	W1
13	164215628	164277541	61914	loss	1	unique	Z5																										444/445/446/447/448/449	164237626/164245126/164251126/164254876/164266876/164272876	164242875/164250375/164254125/164261625/164272125/164276625	29250	6
13	164898644	164917906	19263	loss	1	unique	R2
13	170083233	170089229	5997	loss	1	unique	MS8
13	170955962	170965067	9106	loss	1	unique	A1																					419	170944031	171115291	9106	1	470	170953126	170986875	9106	1
13	171007055	171407210	400156	gain	1	unique	Z5																					419/420	170944031/171333765	171115291/173078781	181683	2	471/472/473/474/475	170990626/171011626/171380626/171397876/171405376	171010875/171023625/171396375/171405375/171433125	40906	5						902/903/904/905/906	171004001/171219001/171282001/171373001/171401001	171011000/171225000/171288000/171389000/171412000	38156	5
13	171805428	171830635	25208	loss	1	unique	R2																					420	171333765	173078781	25208	1	482	171743626	171836625	25208	1
13	179619393	179624174	4782	gain	1	unique	Y2
13	183593242	183599653	6412	gain	1	unique	M2
13	185960094	185977305	17212	loss	1	unique	DN1
13	193196894	193218718	21825	loss	1	unique	Z2
13	195663381	195672703	9323	loss	1	unique	W1
13	197856519	197893180	36662	loss	1	unique	C3
13	199348049	199361490	13442	gain	1	unique	Y2
13	202798493	202804770	6278	loss	1	unique	R2
13	202902452	202971556	69105	loss	2	16.67	R2 M2
13	203173357	203229001	55645	gain	1	unique	R2																171	203150311	203228952	55596	1																967	203208001	203216000	8000	1
13	208289577	208305312	15736	gain	1	unique	W1
13	210319884	210332180	12297	loss	1	unique	A1																					430	209155239	210371170	12297	1
13	211729795	211733369	3575	loss	1	unique	M2
13	213445493	213508601	63109	gain	9	75	R2 A1 DN1 DN5 M2 W1 Y2 Z2 Z5																172/173	213446893/213484163	213481922/213506938	57806	2	431	213446014	213545042	62588	1
13	217889286	217896350	7065	loss	1	unique	M2
14	7043	148076	141034	gain	2	16.67	R2 M2																																				980	133001	145000	12000	1
14	148829	259041	110213	loss	1	unique	M2
14	776895	784109	7215	loss	1	unique	R2																					436	570328	873585	7215	1
14	2822340	2841670	19331	gain	1	unique	A1																					437	2742319	2865914	19331	1
14	2972043	2981230	9188	loss	1	unique	R2
14	4364603	4404236	39634	gain	1	unique	R2
14	6298511	6352868	54358	loss	1	unique	W1																										517/518/519/520/521	6287626/6302626/6310876/6340876/6346876	6300375/6306375/6328875/6346125/6349875	31865	5
14	14004078	14013802	9725	loss	2	16.67	R2 A1
14	18761085	18769001	7917	loss	1	unique	R2
14	21067570	21089730	22161	gain	1	unique	R2																176	21067020	21089469	21900	1						534/535/536	21066376/21073126/21084376	21072375/21081375/21091125	18411	3						1009	21080001	21094000	9730	1
14	21903479	21907163	3685	loss	1	unique	MS8
14	23025838	23037455	11618	loss	5	41.67	A1 DN5 M2 Z2 Z5
14	26555128	26558740	3613	loss	1	unique	C3
14	29661170	29698257	37088	gain	1	unique	DN5
14	32591923	32596502	4580	gain	1	unique	Z5
14	40462594	40466350	3757	loss	1	unique	M2
14	43190690	43194294	3605	loss	1	unique	M2
14	45925180	46026699	101520	gain	1	unique	Y2
14	52057844	52275338	217495	gain	5	41.67	R2 A1 DN1 M2 MS7																										541/542/543/544/545	52108050/52221376/52230376/52253626/52265626	52108925/52227375/52237875/52264125/52274625	33876	5						1026/1027/1028/1029/1030/1031	52111001/52126001/52191001/52200001/52222001/52238001	52124000/52138000/52197000/52210000/52236000/52294000	92338	6
14	52387875	52405512	17638	gain	8	66.67	R2 A1 DN5 M2 MS7 MS8 W1 Z2																179	52392195	52404613	12419	1	458	52390327	52507834	15186	1	547	52393876	52397625	3750	1						1032	52393001	52413000	12512	1
14	53048824	53085281	36458	gain	1	unique	R2																					459	53021844	53100973	36458	1
14	54490641	54494074	3434	loss	1	unique	R2
14	56353457	56400399	46943	loss	1	unique	Z5																180	56379760	56402463	20640	1						552/553/554/555	56375956/56379696/56380124/56397527	56376226/56379937/56380258/56397731	853	4
14	57184782	57194044	9263	loss	1	unique	R2																										557/558	57187760/57193810	57188027/57194097	503	2
14	57682766	57691728	8963	loss	1	unique	MS8
14	58461419	58465029	3611	loss	1	unique	R2
14	58931762	58936982	5221	gain	1	unique	W1
14	61454347	61464245	9899	gain	1	unique	R2
14	62453520	62463211	9692	loss	1	unique	MS8
14	62716039	62912940	196902	both	2	16.67	W1 Y2																										563/564/565/566	62716818/62725945/62729140/62741100	62717104/62726221/62729511/62741404	1241	4
14	63067572	63071953	4382	gain	1	unique	C3
14	63279950	63310593	30644	loss	1	unique	Z2
14	65056878	65060577	3700	gain	1	unique	R2
14	65584630	65602773	18144	gain	1	unique	R2
14	65707142	65711532	4391	loss	1	unique	M2																										567	65706376	65712375	4391	1
14	74107598	74146239	38642	gain	2	16.67	R2 A1																181	74107617	74142582	34966	1
14	79515097	79520599	5503	loss	1	unique	Z5
14	84258589	84265676	7088	gain	1	unique	Y2
14	89216601	89268475	51875	loss	5	41.67	R2 M2 W1 Z2 Z5																182	89217232	89266070	48839	1
14	90341073	90401261	60189	loss	1	unique	W1																										576	90358876	90361875	3000	1
14	94232605	94651622	419018	both	2	16.67	A1 M2																										580/581/582/583/584/585	94284376/94415626/94442591/94477503/94583626/94628626	94292625/94421625/94443149/94477900/94624875/94648875	76707	6						1064/1065/1066/1067/1068/1069/1070/1071	94230001/94267001/94399001/94436001/94476001/94576001/94620001/94647001	94240000/94281000/94415000/94449000/94485000/94592000/94636000/94658000	96018	8
14	98233658	98238383	4726	loss	1	unique	R2
14	99243227	99268572	25346	loss	3	25	DN1 DN5 M2
14	100675307	100691978	16672	loss	1	unique	W1
14	102074264	102078594	4331	loss	1	unique	C3																					468	101770612	102244897	4331	1
14	103126046	103130499	4454	loss	1	unique	DN1																					470	103086988	103663341	4454	1	595	103125866	103126296	251	1
14	105362028	105371009	8982	loss	1	unique	DN1
14	107396762	107400473	3712	loss	1	unique	R2
14	111675282	111683372	8091	gain	1	unique	Y2
14	115944233	116277086	332854	gain	4	33.33	R2 A1 DN1 Z2																										602/603/604/605/606/607/608/609/610/611/612/613/614/615/616/617/618/619/620/621	115951876/116031376/116083876/116096626/116107876/116120626/116128126/116131876/116143876/116163376/116170126/116177626/116190376/116203126/116207626/116217376/116224876/116257126/116266876/116276626	115957125/116034375/116095125/116101125/116114625/116125125/116131125/116142375/116156625/116167875/116173125/116186625/116200875/116206125/116212125/116223375/116256375/116263875/116272875/116281125	146711	20						1098/1099/1100/1101/1102/1103/1104/1105/1106/1107/1108	116014001/116023001/116103001/116122001/116142001/116154001/116182001/116201001/116221001/116251001/116265001	116020000/116035000/116120000/116134000/116149000/116161000/116194000/116212000/116228000/116258000/116275000	108000	11
14	120260988	120268103	7116	loss	1	unique	C3
14	120459559	120508232	48674	loss	2	16.67	A1 M2																186	120460559	120508255	47674	1
14	120677328	120704834	27507	gain	1	unique	A1																																				1110/1111	120671001/120689001	120683000/120708000	21507	2
14	120800138	120843703	43566	gain	2	16.67	A1 M2																																				1112/1113	120795001/120813001	120809000/120827000	22863	2
14	125346138	125360408	14271	gain	1	unique	Y2
14	127578539	127645463	66925	loss	3	25	A1 MS7 MS8
14	127649508	127706850	57343	gain	1	unique	A1
14	128576922	128660588	83667	loss	1	unique	R2
14	128743268	128847698	104431	gain	3	25	R2 A1 M2																188	128745215	128839681	94467	1
14	129395544	129404808	9265	loss	1	unique	A1
14	129550749	129561980	11232	gain	1	unique	M2
14	129982716	129998289	15574	gain	3	25	R2 A1 M2
14	132304392	132319281	14890	gain	1	unique	M2
14	132320032	132323479	3448	gain	3	25	R2 A1 M2
14	133945595	134212123	266529	gain	2	16.67	R2 Y2
14	139548406	139553875	5470	gain	1	unique	C3
14	139824855	139828488	3634	loss	1	unique	M2
14	140486322	140493501	7180	loss	1	unique	W1
14	140616707	140630881	14175	loss	1	unique	Z2											189	140604035	140767410	14175	1																189	140604035	140767410	14175	1
14	140880864	140893216	12353	gain	1	unique	Z5
14	142014085	142021146	7062	gain	1	unique	Z5
14	143206116	143340387	134272	gain	2	16.67	R2 DN1
14	143350187	143456736	106550	loss	1	unique	R2
14	152308495	152312098	3604	gain	1	unique	R2																					484	151979117	152519743	3604	1
14	153327624	153446826	119203	gain	2	16.67	A1 M2																										634/635	153383626/153409876	153391125/153413625	11250	2						1140/1141/1142/1143/1144/1145	153330001/153351001/153371001/153391001/153403001/153426001	153348000/153357000/153378000/153400000/153409000/153432000	52000	6
14	153677606	153687612	10007	gain	1	unique	M2																										637	153684376	153692625	3237	1
15	1476440	1532630	56191	loss	1	unique	M2
15	1604351	1674263	69913	gain	1	unique	M2
15	1993408	2006462	13055	loss	1	unique	M2
15	2228638	2304638	76001	loss	1	unique	A1
15	2653153	2674956	21804	loss	2	16.67	R2 A1
15	2873362	2876869	3508	loss	1	unique	A1
15	3779635	3791398	11764	loss	1	unique	C3
15	6493979	6498549	4571	loss	1	unique	MS8
15	9113672	9145650	31979	loss	1	unique	MS8
15	11809375	12016948	207574	gain	4	33.33	R2 A1 DN1 M2
15	13696247	13811937	115691	gain	5	41.67	R2 A1 DN1 M2 MS8																195/194	13726777/13737083	13811369/13800860	148371	2	488	13727587	13800772	73186	1
15	17790175	17897743	107569	gain	1	unique	M2																					491	17767215	17819850	29676	1
15	18447467	18454755	7289	loss	1	unique	M2											192	18269882	18646655	7289	1						492	18321962	18570351	7289	1						192	18269882	18646655	7289	1
15	19866040	19869905	3866	loss	1	unique	A1
15	20807981	20819758	11778	loss	2	16.67	C3 M2
15	21653655	21660352	6698	loss	1	unique	M2
15	32404144	32407775	3632	loss	1	unique	M2
15	32771606	32834911	63306	gain	1	unique	R2
15	34249726	34262875	13150	gain	1	unique	DN5
15	35241369	35302739	61371	loss	6	50	A1 DN5 M2 W1 Z2 Z5
15	36067995	36096546	28552	loss	2	16.67	A1 M2
15	36132227	36147284	15058	gain	1	unique	R2
15	42330358	42340138	9781	gain	1	unique	M2
15	43135550	43141982	6433	loss	3	25	A1 DN1 M2
15	43385063	43494169	109107	loss	1	unique	R2																										681	43392376	43395375	3000	1
15	48771076	48787966	16891	gain	1	unique	DN1
15	52079556	52135675	56120	loss	1	unique	Y2
15	53390660	53396772	6113	gain	1	unique	C3
15	58760831	58807616	46786	gain	1	unique	Y2																																				1232	58797001	58818000	10616	1
15	72057927	72086188	28262	gain	1	unique	A1
15	73875624	73879590	3967	loss	1	unique	R2																					502	73494751	73987697	3967	1
15	76985388	77002199	16812	loss	3	25	R2 A1 DN5
15	85918414	85951453	33040	gain	1	unique	R2
15	87633010	87639673	6664	gain	1	unique	M2																										701	87629626	87638625	5616	1
15	89820017	89830937	10921	gain	1	unique	A1
15	90499822	90538387	38566	gain	1	unique	R2
15	100262417	100272517	10101	gain	3	25	R2 A1 M2
15	100765775	100832648	66874	gain	3	25	R2 A1 M2																204	100765532	100776056	10282	1
15	103521888	103531942	10055	gain	1	unique	C3
15	110627530	110692157	64628	gain	1	unique	DN1
15	116189997	116204417	14421	loss	2	16.67	R2 A1																205	116189947	116199926	9930	1						717	116193376	116202375	9000	1
15	116473684	116510022	36339	gain	1	unique	Z2
15	118938349	118946304	7956	gain	1	unique	Z5
15	120246445	120252564	6120	loss	1	unique	A1																					508	120085758	120257203	6120	1
15	121078470	121083419	4950	loss	1	unique	MS7
15	123456094	123461701	5608	loss	1	unique	A1
15	125629726	125642198	12473	gain	1	unique	DN1
15	128150925	128155403	4479	loss	2	16.67	R2 A1
15	129460565	129464306	3742	loss	1	unique	C3
15	131675210	131694022	18813	loss	1	unique	DN1
15	131716599	131720956	4358	gain	1	unique	MS7
15	139174711	139179166	4456	loss	1	unique	Z5																					513	139144003	139253731	4456	1
15	140861472	140864958	3487	loss	1	unique	R2
15	141878917	141923342	44426	loss	2	16.67	MS8 W1
15	142079903	142090460	10558	gain	1	unique	R2
15	142128714	142180992	52279	gain	4	33.33	A1 DN1 W1 Y2
15	142845263	142855880	10618	gain	1	unique	M2
15	142956867	142973330	16464	loss	1	unique	DN5
15	144333464	144337326	3863	gain	1	unique	A1
15	145014350	145023307	8958	gain	1	unique	Z2
15	148001290	148054032	52743	gain	1	unique	R2																																				1321	148003001	148014000	11000	1
15	153822856	153924029	101174	gain	3	25	R2 W1 Y2
15	155264596	155282989	18394	gain	1	unique	M2																																				1334	155273001	155286000	9989	1
15	155287191	155326491	39301	loss	1	unique	R2
15	155442483	155474108	31626	gain	1	unique	M2
15	155523623	155591141	67519	loss	1	unique	R2
15	156396908	156403675	6768	gain	1	unique	MS7
16	404268	408071	3804	gain	1	unique	MS8
16	1105502	1123313	17812	gain	9	75	R2 A1 DN1 DN5 M2 MS8 Y2 Z2 Z5																207	1106796	1116624	9829	1						739	1108876	1114875	6000	1
16	1783268	1867356	84089	loss	1	unique	DN5																					517	1761311	2366658	84089	1
16	2360859	2401135	40277	gain	1	unique	R2																					517	1761311	2366658	5800	1	742	2390626	2395125	4500	1
16	3591265	3813126	221862	gain	1	unique	R2																					519	3710908	3770806	59899	1
16	4324885	4331024	6140	loss	1	unique	C3
16	6147559	6158289	10731	gain	2	16.67	MS7 MS8																										745	6146626	6151875	4317	1						1340	6140001	6153000	5442	1
16	6681960	6689565	7606	loss	1	unique	M2
16	7042332	7045797	3466	loss	2	16.67	DN1 M2																					520	7028854	7109987	3466	1
16	7956681	7963659	6979	loss	1	unique	MS7
16	9249687	9255238	5552	loss	1	unique	MS8
16	9863614	9898696	35083	gain	1	unique	R2																										749/750	9897089/9897459	9897433/9897758	645	2						1347	9886001	9896000	10000	1
16	10312664	10316119	3456	loss	2	16.67	R2 M2
16	12230281	12240938	10658	gain	3	25	R2 A1 M2
16	16061733	16130453	68721	loss	1	unique	DN5																										754	16061626	16064625	2893	1
16	23654818	23665455	10638	loss	1	unique	M2
16	25094790	25114841	20052	gain	3	25	C3 W1 Z5
16	25536982	25540729	3748	loss	1	unique	MS8
16	29199227	29203199	3973	loss	1	unique	A1
16	30196530	30216615	20086	loss	1	unique	M2
16	44381668	44430687	49020	loss	1	unique	M2																					527	44362264	44429692	48025	1
16	45656491	45666935	10445	loss	1	unique	A1
16	49476047	49492265	16219	gain	1	unique	DN1																211	49477300	49492200	14901	1						777/778	49473376/49480876	49480125/49492125	15329	2
16	61740195	61754311	14117	loss	1	unique	DN1
16	63544515	63549947	5433	gain	1	unique	R2
16	67276474	67284110	7637	gain	1	unique	DN1
16	72979226	73010824	31599	loss	1	unique	A1																					534	72978205	73071316	31599	1
16	73033304	73067375	34072	loss	1	unique	A1																					534	72978205	73071316	34072	1
16	75238467	75245822	7356	loss	1	unique	M2
16	75958184	75963788	5605	loss	1	unique	M2
16	78261679	78266598	4920	loss	1	unique	M2
16	78906812	78913494	6683	loss	1	unique	Y2
16	79443808	79459433	15626	loss	1	unique	W1																					536	79310320	79601155	15626	1
16	80139676	80146300	6625	gain	1	unique	C3
16	80231057	80235591	4535	loss	1	unique	DN5
16	81392842	81398995	6154	loss	1	unique	W1
16	84219713	84223162	3450	loss	2	16.67	A1 M2
16	86001484	86010352	8869	loss	1	unique	MS7
16	86106957	86544647	437691	gain	7	58.33	R2 A1 DN1 M2 W1 Y2 Z2																213/214	86110457/86171438	86147102/86235628	100837	2						800/801/802/803/804/805/806/807/808/809/810	86147584/86159572/86175200/86179183/86239520/86320201/86343810/86349716/86385522/86418922/86466906	86147896/86159951/86175624/86179409/86240242/86320638/86344228/86350193/86385898/86419558/86467661	5173	11						1433/1434/1435/1436/1437/1438/1439/1440/1441/1442/1443/1444	86112001/86132001/86143001/86177001/86205001/86224001/86338001/86350001/86372001/86404001/86421001/86452001	86119000/86138000/86158000/86189000/86217000/86231000/86344000/86361000/86396000/86411000/86441000/86458000	133000	12
17	5439	454437	448999	loss	8	66.67	R2 A1 DN1 DN5 M2 Y2 Z2 Z5																					537	15175	6079617	439263	1	811/812/813/814/815/816/817/818/819/820/821/822/823/824/825/826/827/828/829/830/831/832/833/834/835/836	12376/21376/47626/51376/57376/64876/76876/92626/109876/115126/140626/160876/178876/194626/200626/205876/216376/241876/250876/255376/271126/358126/400876/407626/412876/444376	16125/25875/50625/54375/62625/72375/91125/97875/113625/121125/148125/168375/190125/199875/205125/210375/219375/248625/254625/267375/289125/372375/404625/410625/427875/447375	179250	26
17	651725	669069	17345	gain	1	unique	A1																					537	15175	6079617	17345	1
17	2089567	2290472	200906	gain	1	unique	A1																					537	15175	6079617	200906	1											1448/1449	2085001/2181001	2097000/2189000	15434	2
17	2829644	2839352	9709	loss	1	unique	A1																216	2830356	2846320	8997	1	537	15175	6079617	9709	1	841	2836126	2839125	3000	1
17	3460414	3471204	10791	loss	1	unique	A1																					537	15175	6079617	10791	1
17	7333999	7352323	18325	loss	1	unique	DN1
17	8106031	8126138	20108	loss	1	unique	A1
17	8142999	8161976	18978	loss	1	unique	A1
17	9160615	9169569	8955	gain	1	unique	R2
17	10137886	10143637	5752	loss	1	unique	M2																					543	10087010	10276748	5752	1
17	13327449	13435090	107642	gain	3	25	R2 A1 M2
17	13506547	13615497	108951	loss	2	16.67	R2 M2
17	13729663	13758775	29113	loss	2	16.67	R2 A1																										852	13729758	13731560	1803	1
17	13997236	14002396	5161	gain	2	16.67	A1 M2
17	14070256	14078560	8305	gain	3	25	R2 A1 M2
17	15523214	15529248	6035	loss	2	16.67	R2 A1
17	16300770	16306271	5502	loss	1	unique	A1
17	17201478	17288899	87422	gain	3	25	R2 A1 M2
17	17452092	17540128	88037	loss	2	16.67	R2 M2
17	21025009	21095397	70389	loss	4	33.33	R2 A1 M2 W1
17	21138919	21200513	61595	gain	3	25	R2 A1 M2																										870	21194708	21195083	376	1
17	22767679	22771275	3597	loss	1	unique	MS8
17	23254020	23257836	3817	loss	1	unique	Z5
17	23814090	23875997	61908	loss	2	16.67	DN1 DN5
17	25798122	25897956	99835	loss	1	unique	C3
17	26003790	26154988	151199	gain	3	25	R2 A1 M2																225	26025580	26147645	122066	1
17	27251508	27261140	9633	loss	1	unique	R2
17	27831294	27834751	3458	gain	1	unique	MS7
17	28507415	28510998	3584	gain	1	unique	R2
17	31721799	31732816	11018	loss	1	unique	DN1
17	31883155	31893924	10770	loss	1	unique	A1
17	32473602	32487125	13524	loss	3	25	R2 A1 M2																										876/877	32477007/32483210	32477249/32483415	449	2
17	33038595	33042449	3855	loss	1	unique	A1
17	37231216	37239388	8173	loss	1	unique	A1																					551	37195298	37270121	8173	1
17	41610054	41616151	6098	gain	1	unique	DN5
17	47016375	47086845	70471	loss	1	unique	A1
17	53590723	53601882	11160	loss	1	unique	MS8
17	55609494	55642835	33342	gain	1	unique	M2
17	55760046	55773927	13882	gain	1	unique	A1
17	56320364	56363434	43071	loss	1	unique	A1
17	57772907	57828216	55310	loss	1	unique	M2
17	66932880	66941181	8302	gain	1	unique	W1
18	539489	546266	6778	gain	1	unique	M2																																				1493	535001	548000	6778	1
18	1825728	1834791	9064	loss	1	unique	A1
18	2349818	2430267	80450	gain	3	25	R2 DN1 DN5
18	3330727	3420791	90065	loss	2	16.67	W1 Y2																					559	3346636	3457161	74156	1
18	3457109	3465192	8084	gain	1	unique	M2																229	3443372	3497207	8084	1	559	3346636	3457161	53	1
18	3465993	3478138	12146	gain	2	16.67	A1 M2																229	3443372	3497207	12146	1						898	3472433	3473253	821	1
18	3529573	3572010	42438	gain	2	16.67	M2 Y2
18	3582734	3586346	3613	loss	1	unique	R2
18	3791412	3800307	8896	gain	1	unique	DN1
18	6052049	6058625	6577	loss	1	unique	C3
18	7389140	7393738	4599	loss	1	unique	DN1
18	7394638	7447081	52444	gain	1	unique	DN1
18	7717870	7730828	12959	gain	1	unique	M2																231	7717870	7733226	12959	1
18	7782499	7806489	23991	gain	1	unique	M2																																				1497/1498	7776001/7789001	7784000/7796000	8502	2
18	8275791	8306472	30682	loss	2	16.67	A1 M2
18	9571202	9576479	5278	loss	1	unique	A1
18	9726820	9735930	9111	loss	1	unique	MS8
18	12473646	12478099	4454	loss	1	unique	MS8
18	12849787	12859695	9909	gain	1	unique	C3
18	14023120	14039122	16003	loss	2	16.67	A1 DN1
18	18454797	18466002	11206	loss	1	unique	A1
18	20966752	20986816	20065	loss	1	unique	Z5
18	21300796	21309663	8868	loss	1	unique	Z2
18	22627981	22635902	7922	gain	1	unique	DN1
18	23615948	23636961	21014	loss	1	unique	M2
18	23801727	23819649	17923	gain	1	unique	MS8																																				1514	23791001	23810000	8274	1
18	27643100	27647600	4501	gain	1	unique	M2																					561	27001689	32149496	4501	1
18	30965075	30971560	6486	gain	1	unique	C3																					561	27001689	32149496	6486	1
18	31571967	31582993	11027	gain	1	unique	DN1																					561	27001689	32149496	11027	1
18	32189039	32193402	4364	gain	2	16.67	A1 M2
18	33895879	33943816	47938	loss	1	unique	MS8
18	38347145	38350785	3641	loss	1	unique	M2
18	39582898	39694082	111185	gain	1	unique	A1
18	43138402	43142120	3719	gain	1	unique	MS8
18	43733972	43744656	10685	loss	1	unique	R2																										934/935/936	43733951/43735212/43736535	43734197/43735411/43736733	625	3
18	43881137	43893958	12822	loss	2	16.67	Y2 Z2
18	46121944	46125507	3564	loss	1	unique	DN5
18	47859107	47881929	22823	loss	1	unique	C3
18	50899301	50902903	3603	loss	1	unique	A1
18	51961332	51970064	8733	gain	1	unique	MS8
18	52313921	52319551	5631	loss	1	unique	A1
18	52474970	52487273	12304	loss	1	unique	M2
18	52911891	52920164	8274	gain	1	unique	M2
18	53593162	53599616	6455	gain	1	unique	Z5
18	53770159	53782061	11903	loss	1	unique	MS8
18	54530462	54538476	8015	loss	1	unique	M2
18	55572530	55578063	5534	loss	2	16.67	A1 M2
18	58195847	58199315	3469	loss	1	unique	MS8
2	544845	564401	19557	gain	1	unique	M2
2	4249435	4254644	5210	gain	1	unique	Z2
2	7795094	7801403	6310	gain	1	unique	A1
2	9091228	9102122	10895	loss	1	unique	C3
2	10041820	10099459	57640	loss	1	unique	DN1																										949/950	10073626/10096876	10076625/10106625	5584	2
2	11506509	11642875	136367	loss	2	16.67	M2 Y2																					64	11607296	11671716	35580	1	954	11610932	11611217	286	1
2	11664462	11673312	8851	gain	1	unique	A1																					64	11607296	11671716	7255	1											1555	11658001	11694000	8851	1
2	11975229	12082136	106908	both	2	16.67	A1 M2																										955/956/957/958	11975626/12003376/12009376/12049876	12001875/12008625/12019875/12079125	71250	4						1559/1560/1561/1562	11981001/12012001/12056001/12077001	12010000/12022000/12072000/12083000	60136	4
2	12283914	12293432	9519	gain	1	unique	MS8
2	12996267	13004350	8084	loss	1	unique	Y2
2	13135409	13144679	9271	loss	2	16.67	R2 M2																14	13139259	13149643	5421	1						960/961	13129876/13136626	13135875/13140375	4217	2
2	13318768	13345831	27064	gain	2	16.67	R2 M2																																				1566/1567	13319001/13330001	13328000/13346000	24831	2
2	13832358	13839579	7222	loss	1	unique	A1						13	13789869	13902607	7222	1											66	13743143	14105818	7222	1
2	13996613	14676434	679822	both	4	33.33	R2 DN5 M2 Z2																					66	13743143	14105818	109206	1	966	14668876	14672625	3750	1						1570/1571/1572/1573/1574/1575/1576/1577/1578/1579/1580/1581/1582/1583	13981001/14029001/14047001/14079001/14087001/14112001/14196001/14228001/14261001/14437001/14467001/14535001/14546001/14662001	14025000/14044000/14076000/14085000/14110000/14122000/14202000/14243000/14271000/14452000/14503000/14541000/14552000/14681000	219822	14
2	14727653	14741514	13862	gain	2	16.67	R2 M2																																				1585/1586	14729001/14738001	14736000/14748000	10514	2
2	14752293	14772840	20548	loss	1	unique	A1
2	14982140	15067086	84947	loss	4	33.33	R2 A1 MS8 Y2																29	14976637	15067264	84947	1
2	15247293	15281989	34697	loss	1	unique	R2																					67	15119720	15583828	34697	1
2	15283945	15308579	24635	loss	1	unique	R2																					67	15119720	15583828	24635	1
2	15390673	15418881	28209	gain	3	25	A1 MS7 MS8																28	15404637	15409559	4923	1	67	15119720	15583828	28209	1	967	15390376	15412875	22203	1						1600	15409001	15420000	9881	1
2	17849515	17865917	16403	gain	1	unique	R2
2	18398000	18402449	4450	loss	1	unique	MS8
2	19518316	19532837	14522	loss	2	16.67	R2 A1																										971	19516876	19528125	9810	1
2	25721383	25770031	48649	loss	1	unique	M2																					73	25457790	25735920	14538	1
2	26865645	26981657	116013	loss	2	16.67	M2 Y2
2	27033123	27157089	123967	gain	1	unique	M2																18	27053523	27107892	54370	1
2	33039317	33046001	6685	loss	1	unique	R2
2	38292966	38309936	16971	loss	1	unique	DN5
2	41574131	41580367	6237	gain	1	unique	DN5
2	53400944	53404797	3854	loss	1	unique	R2
2	55003118	55029608	26491	loss	2	16.67	R2 M2
2	55384852	55414558	29707	gain	11	91.67	R2 A1 DN1 DN5 M2 MS7 MS8 W1 Y2 Z2 Z5																22	55385527	55415670	29032	1						992	55385626	55390125	4500	1
2	56966102	57029340	63239	loss	5	41.67	R2 A1 DN1 DN5 M2																					79	56784798	57021596	55495	1
2	61098491	61103772	5282	gain	1	unique	M2
2	61200974	61206726	5753	gain	1	unique	M2																										999	61200376	61207125	5753	1
2	61334416	61348879	14464	gain	1	unique	M2																										1001/1002	61333876/61345126	61344375/61348875	13710	2
2	61349726	61478153	128428	both	4	33.33	R2 A1 DN5 M2																21	61349834	61362434	12601	1						1003/1004/1005	61426126/61451626/61471126	61429875/61456125/61477875	15000	3						1644/1645/1646/1647	61431001/61439001/61453001/61464001	61437000/61451000/61460000/61473000	34000	4
2	62279252	63095693	816442	loss	3	25	R2 M2 Z2																										1006/1007/1008/1009/1010/1011/1012/1013/1014/1015/1016/1017/1018/1019/1020/1021/1022/1023/1024/1025/1026/1027/1028/1029/1030/1031	62330626/62496376/62503126/62530126/62613376/62622376/62629126/62639626/62667376/62722126/62758876/62770126/62795626/62803876/62824126/62840626/62849626/62891626/62917126/62921626/62927626/62934376/62944126/62983126/63026626/63062626	62334375/62500875/62506125/62537625/62617125/62626125/62638875/62652375/62672625/62758125/62769375/62792625/62803125/62807625/62827875/62843625/62887125/62916375/62920125/62926125/62933625/62938875/62981625/63025125/63061875/63106125	369068	26
2	63355036	63359448	4413	loss	1	unique	A1
2	67890217	68293301	403085	loss	3	25	R2 A1 DN5																										1040/1041	67951876/68272876	67957125/68281125	13500	2
2	68320175	68347647	27473	gain	1	unique	A1																										1042	68323126	68327625	4500	1						1710	68320001	68342000	21826	1
2	70076299	70098536	22238	gain	1	unique	Y2
2	70658712	70689701	30990	loss	1	unique	A1
2	72481161	72638485	157325	gain	1	unique	R2																																				1725/1726/1727/1728/1729	72479001/72499001/72509001/72553001/72576001	72489000/72505000/72545000/72573000/72582000	75840	5
2	74081311	74093284	11974	loss	3	25	R2 A1 M2
2	77148646	77157371	8726	gain	1	unique	R2																																				1731	77154001	77169000	3371	1
2	86258314	86269444	11131	gain	1	unique	DN5
2	87253905	87261272	7368	loss	1	unique	MS8
2	90675714	90683523	7810	gain	2	16.67	W1 Z5
2	91948358	91953723	5366	loss	1	unique	DN1
2	104552979	104566480	13502	loss	1	unique	M2
2	111113547	111119950	6404	loss	1	unique	A1
2	112949290	112991448	42159	gain	1	unique	M2
2	116289972	116309230	19259	gain	5	41.67	R2 A1 DN1 DN5 M2																										1072	116299876	116308875	9000	1
2	119951908	119955463	3556	gain	1	unique	A1
2	120053145	120061094	7950	gain	1	unique	M2																										1073	120052126	120055125	1981	1
2	123522596	123540471	17876	loss	1	unique	DN5
2	123705673	123713380	7708	loss	1	unique	A1
2	127298219	127301781	3563	gain	1	unique	C3
2	128191909	128242393	50485	loss	1	unique	A1
2	129883882	129890996	7115	gain	1	unique	A1
2	130048011	130052524	4514	loss	1	unique	R2
2	130479974	130484542	4569	loss	1	unique	A1
2	133292336	133298667	6332	gain	1	unique	Z2
2	133936412	133947326	10915	loss	1	unique	DN1
2	135434645	135444461	9817	loss	1	unique	Z5																					89	135438019	135552272	6443	1
2	143767145	143777735	10591	loss	2	16.67	A1 M2
2	144033124	144038565	5442	loss	1	unique	MS8
2	148877841	148886699	8859	loss	1	unique	Z5
2	148913121	149094388	181268	both	2	16.67	A1 DN5																					94	149012060	149184709	82329	1
2	149216008	149222280	6273	loss	1	unique	Y2																					95	149214534	149340081	6273	1
2	150038679	150046452	7774	gain	1	unique	Y2
2	153083148	153087244	4097	loss	1	unique	M2
2	155662837	155671836	9000	loss	1	unique	A1
2	158549190	158604534	55345	loss	1	unique	R2											275	158549163	158680517	55345	1																275	158549163	158680517	55345	1
2	158606177	158613505	7329	gain	2	16.67	A1 MS8											275	158549163	158680517	7329	1											1086	158605126	158614125	7329	1	275	158549163	158680517	7329	1
2	158649681	158658893	9213	gain	1	unique	A1											275	158549163	158680517	9213	1											1090	158650876	158653875	3000	1	275	158549163	158680517	9213	1	1787	158642001	158660000	9213	1
2	158968473	159031765	63293	gain	1	unique	R2																26	158974247	159032504	57519	1						1093/1094/1095/1096/1097/1098	158968126/158977126/158986126/159001876/159013126/159026626	158971125/158980125/158992125/159005625/159025125/159034125	32543	6						1788/1789	158942001/159008001	159005000/159023000	51528	2
2	159334860	159341330	6471	gain	1	unique	R2
2	159382835	159418510	35676	loss	2	16.67	M2 Z2																										1104	159385876	159409125	23250	1
2	159432649	159512273	79625	gain	2	16.67	DN1 Y2																										1105/1106/1107	159493764/159510967/159511395	159494237/159511367/159511677	1158	3						1792	159372001	159433000	352	1
2	159941382	159946042	4661	gain	1	unique	A1
2	160102544	160146581	44038	loss	1	unique	M2																										1108	160111876	160115625	3750	1
2	160147332	160246269	98938	loss	1	unique	M2																										1109/1110	160194376/160243876	160199625/160248375	7644	2
2	160334362	160391697	57336	loss	1	unique	M2																										1112/1113	160349626/160370626	160352625/160375875	8250	2
2	160849610	160886476	36867	loss	1	unique	R2																31	160852084	160884676	32593	1	97	160802237	160889162	36867	1	1120	160875376	160878375	3000	1
2	161637651	161673155	35505	loss	1	unique	Z2
2	162510715	162521517	10803	gain	1	unique	MS8
3	3014556	3039388	24833	loss	3	25	R2 A1 M2																					98	2882816	3029529	14974	1
3	3585565	3600055	14491	loss	1	unique	Y2
3	3988320	4002421	14102	loss	1	unique	R2																					99	4001915	4108882	507	1
3	4044354	4047935	3582	loss	1	unique	M2																					99	4001915	4108882	3582	1
3	4450793	4458970	8178	gain	1	unique	A1
3	5631937	5638962	7026	loss	1	unique	M2
3	7223567	7245500	21934	gain	1	unique	R2																										1145/1146	7231126/7237876	7234875/7247625	11375	2						1811	7224001	7230000	6000	1
3	7555170	7568263	13094	loss	1	unique	M2
3	8312879	8323995	11117	gain	3	25	R2 A1 M2																										1148	8312626	8324625	11117	1
3	10200462	10205138	4677	loss	1	unique	A1
3	10349931	10361773	11843	gain	1	unique	R2
3	19657301	19663607	6307	loss	1	unique	M2
3	20113736	20122128	8393	loss	1	unique	M2
3	20122756	20132112	9357	loss	1	unique	M2
3	22236574	22244161	7588	loss	2	16.67	DN1 M2
3	22317100	22389189	72090	loss	1	unique	M2																33	22368564	22406216	20626	1
3	22392583	22407165	14583	loss	1	unique	A1																33	22368564	22406216	13634	1
3	27693549	27706539	12991	loss	1	unique	Z2
3	28149131	28159227	10097	gain	1	unique	W1																					108	27912117	28226320	10097	1
3	28699516	28707757	8242	loss	1	unique	Z2
3	29650615	29683476	32862	gain	1	unique	DN5																										1152	29665876	29677875	12000	1						1826/1827	29648001/29677001	29667000/29685000	22862	2
3	31745557	31755206	9650	loss	1	unique	DN1
3	32174811	32184127	9317	loss	2	16.67	R2 A1
3	36105386	36116909	11524	gain	1	unique	Z2
3	42940018	42953784	13767	gain	1	unique	DN5																																				1834/1835	42935001/42949001	42946000/42961000	10767	2
3	45071551	45165545	93995	gain	3	25	R2 A1 M2																										1161/1162/1163/1164	45068626/45073876/45079126/45087376	45071625/45076875/45084375/45090375	11325	4						1842/1843/1844/1845	45071001/45090001/45106001/45164001	45081000/45104000/45112000/45172000	30995	4
3	45527362	45532649	5288	loss	2	16.67	R2 W1
3	49136369	49140538	4170	loss	1	unique	A1											280	49104674	49137354	986	1																280	49104674	49137354	986	1
3	57620254	57640076	19823	loss	3	25	R2 M2 MS8
3	59617190	59658671	41482	loss	1	unique	A1																										1168/1169/1170	59629126/59641126/59656876	59636625/59653875/59662875	22046	3
3	60733834	60763637	29804	gain	1	unique	M2
3	63048984	63052567	3584	gain	1	unique	Y2
3	63270752	63275310	4559	gain	1	unique	DN1
3	64773751	65220973	447223	loss	1	unique	DN5																					114	64636494	65138723	364973	1	1177	64810876	64816125	5250	1
3	65245812	65252161	6350	loss	2	16.67	C3 MS8
3	70881195	70896512	15318	gain	1	unique	Y2
3	72843451	72892885	49435	gain	1	unique	A1
3	79728795	79742287	13493	gain	3	25	W1 Z2 Z5
3	83680826	83684618	3793	loss	1	unique	DN5
3	85610115	85621428	11314	gain	1	unique	Y2
3	94840599	94846546	5948	loss	1	unique	Z2																					120	94706101	94910712	5948	1	1209	94838626	94846875	5948	1
3	95978937	95991620	12684	gain	12	100	R2 A1 C3 DN1 DN5 M2 MS7 MS8 W1 Y2 Z2 Z5																										1218	95980126	95983875	3750	1
3	101111746	101118759	7014	gain	4	33.33	R2 A1 M2 W1																										1220	101111626	101116125	4380	1
3	112622802	112632870	10069	gain	1	unique	MS7
3	117438018	117452477	14460	loss	1	unique	DN1
3	119499883	119507340	7458	loss	1	unique	R2																					127	119339715	119819676	7458	1
3	121928474	121940060	11587	gain	1	unique	Y2
3	131972628	131982499	9872	gain	1	unique	MS8
3	132000316	132007382	7067	gain	1	unique	MS7
3	132302703	132315779	13077	gain	1	unique	MS8
3	136072490	136077844	5355	gain	1	unique	Z2
3	139202823	139210502	7680	loss	1	unique	A1																					132	139185514	139271021	7680	1
3	140521261	140541804	20544	gain	1	unique	W1
3	142649408	142653957	4550	loss	1	unique	R2
3	142867904	143495988	628085	both	2	16.67	R2 Z5																39	142868350	142935111	66762	1						1249/1250/1251/1252/1253	142892626/142931626/143123626/143259376/143314876	142912875/143028375/143183625/143311875/143350875	265500	5						1926/1927/1928/1929/1930/1931/1932/1933/1934/1935/1936/1937/1938/1939/1940	142879001/142917001/142948001/142956001/142981001/143017001/143100001/143144001/143152001/143300001/143312001/143331001/143342001/143406001/143445001	142886000/142946000/142954000/142974000/143013000/143028000/143107000/143150000/143183000/143306000/143320000/143337000/143350000/143412000/143453000	189000	15
3	144292846	144787113	494268	gain	10	83.33	R2 A1 DN1 DN5 M2 MS7 MS8 W1 Z2 Z5																					133	144353522	144740773	387252	1	1257/1258/1259/1260/1261	144354376/144370126/144432376/144439126/144467626	144363375/144413625/144438375/144444375/144470625	66750	5						1943/1944/1945/1946/1947/1948/1949/1950/1951/1952/1953	144347001/144357001/144431001/144447001/144511001/144519001/144607001/144620001/144628001/144691001/144748001	144353000/144366000/144437000/144509000/144517000/144538000/144618000/144626000/144689000/144707000/144786000	240000	11
4	4289267	4299079	9813	gain	1	unique	MS8
4	6192626	6206155	13530	loss	1	unique	W1
4	8520510	8525897	5388	gain	1	unique	M2
4	8738960	8744209	5250	gain	1	unique	W1
4	9057092	9061376	4285	loss	1	unique	A1
4	10913261	10939420	26160	loss	2	16.67	R2 DN1																										1265	10930876	10940625	8545	1
4	11101655	11113348	11694	gain	1	unique	W1
4	11698387	11702245	3859	loss	1	unique	Z5
4	21448863	21468609	19747	loss	1	unique	R2																										1270	21453376	21458625	5250	1
4	25197975	25206538	8564	loss	1	unique	DN5
4	25944493	25948478	3986	gain	1	unique	A1
4	26125772	26140125	14354	gain	1	unique	R2
4	30438229	30542095	103867	loss	1	unique	M2
4	30867908	30873115	5208	loss	2	16.67	MS7 MS8
4	31480335	31496931	16597	loss	1	unique	A1
4	34293165	34308572	15408	gain	1	unique	C3
4	34542849	34550464	7616	gain	1	unique	Z5
4	35005487	35008911	3425	gain	1	unique	C3
4	35588738	35607975	19238	gain	2	16.67	MS7 MS8
4	37313088	37326501	13414	loss	4	33.33	R2 A1 M2 MS8
4	38757351	38768884	11534	gain	1	unique	W1
4	44237484	44251523	14040	loss	1	unique	MS8
4	44559009	44585485	26477	loss	1	unique	Y2
4	46415930	46432002	16073	gain	1	unique	Y2
4	46724794	46734664	9871	gain	1	unique	DN1
4	49185599	49193697	8099	loss	3	25	R2 A1 M2
4	50047123	50284182	237060	loss	5	41.67	R2 A1 DN1 M2 Y2																										1285/1286/1287/1288/1289/1290/1291/1292/1293/1294/1295/1296/1297/1298/1299/1300/1301/1302/1303/1304/1305/1306/1307	50109246/50110758/50112421/50113055/50116372/50126646/50127104/50131027/50132945/50135299/50137414/50140817/50144882/50145443/50146104/50152653/50169301/50180011/50184109/50184546/50185621/50256936/50257174	50110540/50111502/50112750/50113403/50118114/50127076/50127999/50132024/50135272/50136567/50138202/50141195/50145270/50146050/50146920/50153902/50170736/50183318/50184435/50185162/50186318/50257061/50260014	23969	23
4	52051882	52069456	17575	gain	3	25	R2 A1 M2																										1311/1312	52051876/52066126	52064625/52069875	16075	2
4	53201111	53205578	4468	loss	1	unique	M2
4	54626956	54630872	3917	loss	1	unique	A1
4	55423959	55428537	4579	gain	1	unique	DN1
4	58755564	58770492	14929	loss	1	unique	R2
4	59133405	59141463	8059	both	3	25	A1 M2 Z2
4	60361656	60375312	13657	gain	1	unique	Y2
4	62328658	62333349	4692	loss	1	unique	Y2
4	66654665	66672677	18013	gain	1	unique	Y2
4	67470701	67480291	9591	loss	1	unique	M2
4	70372433	70387874	15442	loss	1	unique	DN1
4	76782132	76799771	17640	gain	1	unique	Y2
4	81052329	81077058	24730	loss	1	unique	W1
4	90332444	90341774	9331	loss	2	16.67	A1 M2																										1325	90331876	90340875	8432	1
4	91889871	91898312	8442	loss	1	unique	DN5
4	95389241	95415635	26395	loss	2	16.67	DN1 M2
4	96938257	96944753	6497	gain	1	unique	A1
4	97391175	97437235	46061	loss	2	16.67	A1 Z5
4	100155877	100286302	130426	loss	1	unique	R2
4	108696902	108712747	15846	loss	1	unique	M2
4	108899130	108932055	32926	loss	4	33.33	R2 A1 M2 Y2
4	110235432	110455562	220131	loss	6	50	R2 A1 C3 DN1 M2 Y2																					148	110253648	110460210	201915	1	1344/1345/1346/1347/1348/1349/1350/1351/1352/1353	110228626/110239126/110242876/110256376/110266876/110324626/110335876/110431876/110443876/110444990	110239125/110242125/110249625/110265375/110269875/110327625/110341125/110434875/110451375/110445358	44563	10
4	113346797	113355702	8906	gain	1	unique	C3
4	115896617	115949599	52983	loss	1	unique	MS8
4	116189498	116194238	4741	loss	1	unique	A1
4	117037592	117046581	8990	loss	1	unique	MS7
4	122019630	122033959	14330	loss	1	unique	A1
4	122606797	122618901	12105	loss	1	unique	M2
4	122973668	122987532	13865	loss	1	unique	Y2
4	124787472	124791863	4392	loss	2	16.67	A1 M2
4	125371499	125382540	11042	gain	1	unique	R2
4	126490417	126503031	12615	gain	1	unique	A1																																				2078	126490001	126507000	12615	1
4	132526525	132539484	12960	gain	1	unique	DN1
4	135269396	135290192	20797	loss	1	unique	W1
4	140330849	140339769	8921	gain	1	unique	DN5
4	141123799	141181600	57802	loss	1	unique	W1																					155	141076482	141168172	44374	1
4	141241010	141283196	42187	gain	1	unique	R2
4	141942731	142135177	192447	gain	1	unique	M2						21	141955085	142105544	150460	1	299	141955085	142105544	150460	1											1363/1364/1365/1366/1367/1368/1369/1370	141952126/141970126/141976876/141989626/142032376/142055626/142077376/142099126	141955875/141976125/141979875/141993375/142036125/142059375/142088625/142102125	38250	8	299	141955085	142105544	150460	1
4	142650152	142663025	12874	loss	1	unique	MS8																										1371/1372	142654160/142662313	142654457/142662663	649	2
5	767710	779967	12258	gain	1	unique	R2
5	2067401	2074251	6851	loss	1	unique	M2																					157	1864156	2209406	6851	1
5	2186282	2231002	44721	loss	1	unique	R2																					157	1864156	2209406	23125	1	1374	2222374	2222644	271	1
5	2409212	2532647	123436	gain	4	33.33	R2 A1 M2 Z2
5	3731007	3743405	12399	gain	1	unique	A1
5	3762575	3871156	108582	gain	2	16.67	W1 Z5											301	3813901	3844970	31070	1																301	3813901	3844970	31070	1
5	8106167	8112770	6604	loss	1	unique	M2
5	8409505	8423977	14473	gain	1	unique	A1
5	9741684	9824236	82553	loss	1	unique	R2
5	9900897	9985394	84498	gain	1	unique	R2
5	10435604	10450066	14463	loss	1	unique	M2
5	15053954	15115780	61827	loss	1	unique	R2																57	15045237	15057904	3951	1
5	18187654	18219925	32272	both	2	16.67	A1 M2																										1389	18211885	18212052	168	1						2102	18200001	18208000	8000	1
5	20760568	20765302	4735	loss	1	unique	A1
5	21020994	21043757	22764	loss	1	unique	A1
5	21096276	21102955	6680	gain	1	unique	A1
5	21109604	21113171	3568	gain	3	25	R2 A1 M2
5	21136439	21382876	246438	gain	2	16.67	A1 Z2																					161	21238084	22568532	144793	1	1390/1391/1392	21262876/21307876/21321376	21265875/21311625/21324375	9750	3						2106/2107/2108/2109/2110	21235001/21246001/21264001/21316001/21337001	21244000/21260000/21302000/21328000/21379000	115000	5
5	21394270	21503777	109508	both	3	25	R2 A1 M2																					161	21238084	22568532	109508	1	1393	21420339	21420596	258	1						2111/2112/2113/2114/2115	21389001/21400001/21413001/21446001/21492001	21397000/21410000/21442000/21462000/21502000	67731	5
5	21566616	21770026	203411	gain	1	unique	A1																61	21595894	21784960	174133	1	161	21238084	22568532	203411	1	1394/1395	21678376/21683626	21682125/21691125	11250	2						2117/2118/2119/2120/2121/2122/2123/2124	21549001/21584001/21615001/21683001/21703001/21722001/21731001/21755001	21581000/21605000/21624000/21701000/21720000/21729000/21746000/21770000	116385	8
5	21775957	21853493	77537	both	3	25	R2 A1 M2																61	21595894	21784960	9004	1	161	21238084	22568532	77537	1	1396	21819376	21829875	10500	1						2125/2126/2127	21774001/21792001/21808001	21783000/21803000/21815000	25044	3
5	21854871	22195100	340230	both	2	16.67	A1 M2																					161	21238084	22568532	340230	1											2128/2129/2130/2131/2132/2133/2134/2135/2136/2137/2138/2139	21908001/21922001/21942001/21968001/21987001/22003001/22018001/22054001/22064001/22126001/22140001/22186001	21919000/21935000/21966000/21984000/22000000/22016000/22025000/22062000/22123000/22138000/22180000/22197000	225100	12
5	22341410	22574911	233502	both	2	16.67	A1 DN1											306	22435998	22501986	65989	1						161	21238084	22568532	227123	1	1397/1398/1399	22519876/22537876/22561876	22522875/22543875/22564875	12000	3	306	22435998	22501986	65989	1	2143/2144/2145/2146/2147/2148/2149/2150	22326001/22371001/22391001/22423001/22452001/22472001/22482001/22516001	22362000/22387000/22421000/22450000/22465000/22479000/22514000/22535000	164591	8
5	24132762	24138221	5460	gain	1	unique	M2																																				2152	24131001	24139000	5460	1
5	31290442	31299815	9374	loss	1	unique	R2
5	31623281	31627853	4573	loss	1	unique	MS7
5	31847068	31851703	4636	loss	1	unique	M2
5	32198939	32205413	6475	gain	1	unique	M2
5	33006615	33024580	17966	gain	2	16.67	M2 MS8																										1405	33005626	33023625	17011	1						2160	33006001	33030000	17966	1
5	33070092	33089443	19352	gain	2	16.67	M2 MS8																										1406	33069376	33079875	9784	1						2161	33060001	33090000	19352	1
5	34615985	34629713	13729	gain	1	unique	MS8
5	38198065	38202970	4906	gain	1	unique	C3
5	38644627	38658080	13454	gain	1	unique	Y2
5	43466413	43487629	21217	gain	1	unique	R2
5	48772568	48777374	4807	loss	3	25	R2 A1 M2																										1422/1423	48772828/48775667	48773095/48775843	445	2
5	49481001	49495410	14410	loss	1	unique	MS7
5	59166949	59247040	80092	loss	1	unique	A1
5	60760998	60776722	15725	loss	2	16.67	MS7 MS8
5	63163525	63173408	9884	gain	1	unique	C3
5	64199724	64205671	5948	loss	1	unique	R2																										1425	64199975	64200303	329	1
5	65236529	65241152	4624	loss	1	unique	Y2
5	66046524	66054813	8290	loss	1	unique	A1																										1426/1427	66019126/66019126	66054375/66054375	15704	2
5	68219934	68223683	3750	loss	1	unique	A1
5	68824040	68831402	7363	loss	1	unique	A1
5	70444323	70451942	7620	loss	1	unique	A1
5	78518608	78533964	15357	gain	1	unique	C3
5	81498441	81525546	27106	loss	1	unique	M2																										1438/1439	81490126/81517876	81505875/81523125	12685	2
5	82339180	82345068	5889	loss	1	unique	R2
5	82483863	82522354	38492	gain	1	unique	Y2																										1441/1442	82486876/82499626	82498125/82521375	33000	2						2201/2202/2203/2204	82483001/82495001/82508001/82519001	82492000/82505000/82515000/82526000	28492	4
5	83844710	83862638	17929	loss	3	25	R2 A1 M2
5	87678999	87685056	6058	loss	1	unique	A1
5	92718664	92725793	7130	gain	1	unique	A1
5	95199818	95225694	25877	loss	1	unique	R2
5	95478579	95499610	21032	gain	1	unique	R2
5	98387487	98406006	18520	loss	1	unique	M2																										1449/1450	98386876/98393626	98392125/98407875	17020	2
5	99153520	99157928	4409	loss	1	unique	MS8
5	99273208	99279471	6264	loss	1	unique	R2
5	100481053	100488480	7428	loss	1	unique	MS7
5	102973245	102997833	24589	loss	1	unique	MS8																					185	102979194	103157290	18640	1
5	106243414	106290839	47426	gain	3	25	R2 A1 M2
5	107367238	107488992	121755	loss	3	25	R2 MS7 MS8
5	107489843	107525508	35666	gain	1	unique	R2
5	111481992	111505789	23798	loss	4	33.33	R2 A1 M2 Z2
6	860616	875598	14983	gain	3	25	R2 MS7 MS8
6	3575116	3594272	19157	gain	1	unique	W1
6	4034760	4152918	118159	gain	1	unique	Y2																					189	3814021	4169571	118159	1
6	4778464	4784760	6297	gain	1	unique	Z5
6	6204237	6208021	3785	gain	1	unique	Z5
6	7183049	7252719	69671	loss	1	unique	DN1
6	9447702	9504123	56422	gain	2	16.67	W1 Y2
6	10330805	10343489	12685	gain	1	unique	DN5
6	12278857	12291468	12612	loss	2	16.67	A1 M2																										1464	12291257	12291490	212	1
6	14169309	14173091	3783	loss	1	unique	W1
6	15049307	15072109	22803	gain	1	unique	Z2
6	17393235	17402088	8854	gain	1	unique	R2
6	18450521	18461975	11455	loss	1	unique	Y2
6	19494973	19504658	9686	loss	1	unique	MS8
6	21282504	21289458	6955	loss	1	unique	DN5
6	21708651	21712620	3970	gain	1	unique	A1
6	26160494	26180158	19665	gain	1	unique	Y2
6	26379793	26383467	3675	gain	2	16.67	R2 M2
6	27845719	27861575	15857	gain	1	unique	DN5
6	29966417	29979706	13290	gain	1	unique	DN1
6	30068186	30080568	12383	loss	1	unique	W1
6	30435585	30440038	4454	loss	1	unique	C3
6	32015456	32021521	6066	loss	1	unique	R2
6	33870485	34020147	149663	loss	1	unique	Z2																										1475/1476/1477/1478	33871601/33879748/33892523/33999622	33872350/33880740/33893120/34000288	3008	4
6	34263114	34268578	5465	gain	1	unique	Y2																										1480/1481	34265884/34267921	34266565/34268613	1340	2
6	39340191	39401848	61658	loss	1	unique	MS7
6	39641735	39657471	15737	gain	2	16.67	R2 M2
6	39862892	39874209	11318	loss	1	unique	W1
6	41714609	41729881	15273	gain	4	33.33	A1 DN5 M2 Z2
6	44031382	44035901	4520	gain	1	unique	A1
6	44951582	44959221	7640	both	2	16.67	A1 M2
6	44966953	44979425	12473	both	2	16.67	A1 M2																70	44967253	44977678	10426	1																2259	44965001	44984000	12473	1
6	52463038	52598017	134980	both	2	16.67	R2 Z5																										1483	52595626	52600875	2392	1						2263/2264/2265/2266/2267	52451001/52501001/52511001/52566001/52592001	52467000/52508000/52526000/52576000/52600000	41980	5
6	52806759	52853968	47210	loss	4	33.33	R2 A1 Y2 Z2																71	52772623	52853569	46811	1						1487/1488	52809376/52820626	52819875/52827375	17250	2
6	53685484	53904234	218751	gain	5	41.67	R2 A1 M2 W1 Y2
6	54878143	54890899	12757	gain	1	unique	R2
6	55840423	55846855	6433	gain	1	unique	DN5																																				2276	55837001	55853000	6433	1
6	56431702	56436051	4350	gain	1	unique	A1
6	56761023	56765514	4492	loss	3	25	R2 A1 M2
6	67151027	67159036	8010	gain	1	unique	M2
6	72495512	72520616	25105	gain	2	16.67	A1 M2
6	74529217	74546111	16895	gain	1	unique	DN5
6	83009244	83016742	7499	gain	1	unique	M2
6	83042801	83059162	16362	gain	1	unique	M2
6	88789382	88794229	4848	gain	1	unique	W1
6	89513198	89523290	10093	gain	4	33.33	R2 A1 M2 Z2
6	90485583	90538976	53394	gain	1	unique	Y2
6	91069191	91086682	17492	loss	1	unique	DN1
6	93320239	93341417	21179	gain	1	unique	DN5
6	97805847	97812189	6343	gain	1	unique	C3
6	107002011	107047899	45889	loss	2	16.67	R2 M2
6	107573778	107630597	56820	loss	1	unique	W1
6	112231356	112236105	4750	loss	1	unique	A1
6	118064300	118067703	3404	loss	1	unique	R2
6	118738134	118765029	26896	loss	2	16.67	A1 M2
6	132366411	132375335	8925	loss	1	unique	A1																										1543	132364876	132377625	8925	1
6	132437667	132491478	53812	loss	1	unique	MS8
6	134467306	134471005	3700	loss	1	unique	W1																					213	134444944	134502839	3700	1
6	136248669	136303268	54600	loss	1	unique	Y2
6	136433124	136471391	38268	loss	2	16.67	R2 M2
6	136596209	136624254	28046	gain	1	unique	M2
6	142666099	142674379	8281	loss	1	unique	Z5
6	144371877	144387678	15802	gain	1	unique	A1																					220	143932163	144807148	15802	1
6	145041017	145057447	16431	loss	1	unique	Z2
6	146259455	146273027	13573	loss	1	unique	R2
6	150408819	150418471	9653	gain	1	unique	DN1
6	150975871	151006770	30900	loss	1	unique	DN5
6	151865076	151930423	65348	gain	4	33.33	R2 A1 DN1 Y2																																				2344	151923001	151944000	7423	1
6	152004048	152178834	174787	gain	6	50	R2 A1 DN1 Y2 Z2 Z5																										1557/1558/1559/1560/1561/1562	152106376/152116876/152128876/152140876/152152876/152166376	152113875/152124375/152135625/152152125/152158875/152174625	47250	6						2345/2346/2347/2348/2349/2350	151991001/152035001/152103001/152133001/152157001/152173001	152016000/152048000/152117000/152142000/152167000/152193000	63787	6
6	152288357	152298186	9830	loss	1	unique	MS7
7	1556295	1564449	8155	loss	1	unique	M2
7	5287804	5309436	21633	loss	1	unique	Z2																					228	5278628	5331127	21633	1
7	9300921	9334366	33446	loss	1	unique	Z2
7	12198667	12221300	22634	gain	2	16.67	W1 Z5
7	14436753	14447476	10724	loss	1	unique	Y2
7	15099787	15115150	15364	loss	1	unique	DN1
7	19036093	19041306	5214	loss	2	16.67	R2 M2
7	20347377	20351938	4562	loss	1	unique	R2																					234	20159272	20439045	4562	1
7	20590605	20602684	12080	gain	1	unique	R2
7	22433331	22469242	35912	gain	1	unique	R2																										1574/1575	22439626/22446376	22444125/22459875	18000	2						2373	22430001	22475000	35912	1
7	23305807	23692041	386235	loss	2	16.67	R2 DN5
7	23713069	23872013	158945	loss	1	unique	DN5																										1578/1579/1580/1581	23755126/23785126/23785794/23808376	23784375/23799375/23786217/23818125	53674	4
7	24341300	24351804	10505	gain	1	unique	R2																																				2391	24341001	24357000	10505	1
7	24631997	24681913	49917	gain	1	unique	M2																84	24649458	24746314	32456	1						1582	24649126	24654375	5250	1						2393/2394/2395	24634001/24653001/24670001	24644000/24663000/24686000	31913	3
7	24683179	24694768	11590	loss	1	unique	M2																84	24649458	24746314	11590	1						1583	24685126	24703875	9643	1
7	24695969	24761889	65921	gain	2	16.67	R2 M2																84	24649458	24746314	50346	1	235	24703970	24777963	57920	1	1583/1584/1585/1586	24685126/24706876/24713626/24732376	24703875/24712875/24718125/24738375	24407	4						2396/2397/2398/2399/2400	24688001/24701001/24713001/24735001/24753001	24697000/24707000/24723000/24745000/24763000	35921	5
7	25272836	25295693	22858	gain	1	unique	R2																					236	25171813	26269643	22858	1
7	25350882	26669887	1319006	both	8	66.67	R2 A1 DN5 M2 MS7 MS8 W1 Z5																					236	25171813	26269643	918762	1	1587/1588/1589/1590/1591/1592/1593/1594/1595/1596/1597/1598/1599/1600/1601/1602/1603/1604/1605	25432126/25438876/25450126/26053876/26176126/26197876/26204626/26212876/26238376/26245876/26256376/26287126/26297626/26419876/26451376/26482126/26541376/26554126/26574376	25437375/25442625/25453875/26057625/26180625/26201625/26209875/26225625/26242125/26255625/26259375/26290125/26301375/26426625/26454375/26485875/26546625/26560125/26579625	96000	19						2401/2402/2403/2404/2405/2406/2407/2408/2409/2410/2411/2412/2413/2414/2415/2416/2417/2418/2419/2420/2421/2422/2423/2424/2425/2426/2427/2428/2429/2430/2431/2432/2433/2434/2435/2436/2437/2438/2439/2440/2441/2442/2443	25357001/25382001/25423001/25442001/25457001/25480001/25509001/25528001/25542001/25624001/25641001/25664001/25685001/25706001/25725001/25739001/25759001/25855001/25953001/25964001/25990001/26001001/26013001/26026001/26069001/26144001/26162001/26186001/26210001/26254001/26266001/26289001/26301001/26364001/26426001/26462001/26477001/26486001/26501001/26524001/26548001/26571001/26610001	25380000/25420000/25429000/25453000/25475000/25492000/25523000/25538000/25561000/25637000/25652000/25678000/25692000/25720000/25734000/25757000/25786000/25903000/25961000/25986000/25998000/26011000/26022000/26034000/26087000/26160000/26176000/26207000/26230000/26263000/26275000/26299000/26309000/26370000/26452000/26475000/26483000/26498000/26515000/26543000/26566000/26580000/26616000	631000	43
7	26686036	26694847	8812	loss	1	unique	A1
7	28086116	28221875	135760	loss	2	16.67	R2 M2																86	28090035	28197908	107874	1						1607/1608/1609/1610	28093876/28102126/28112626/28183876	28096875/28111875/28115625/28186875	18750	4
7	28542990	28557102	14113	loss	1	unique	A1																										1614/1615/1616	28540876/28547626/28553626	28546875/28552875/28563375	12613	3
7	28661613	28721124	59512	gain	1	unique	R2																										1618/1619	28688626/28705126	28693125/28738125	20499	2						2450/2451/2452	28666001/28684001/28696001	28678000/28690000/28722000	43124	3
7	28722616	28739659	17044	gain	1	unique	R2																										1619	28705126	28738125	15510	1						2453	28725001	28751000	14659	1
7	28802643	28818258	15616	loss	2	16.67	A1 W1
7	29117104	29139858	22755	loss	1	unique	A1
7	36653530	36661565	8036	loss	2	16.67	A1 M2
7	42920996	42928302	7307	loss	1	unique	MS8
7	44440173	44451646	11474	gain	2	16.67	C3 Z5
7	49978141	49993295	15155	loss	1	unique	A1
7	50302129	50673147	371019	loss	1	unique	A1
7	50701394	50752724	51331	loss	1	unique	A1
7	52444991	52449991	5001	loss	1	unique	A1
7	55777650	55781611	3962	loss	1	unique	M2
7	56150553	56155390	4838	loss	1	unique	MS8
7	59278445	59289903	11459	loss	2	16.67	M2 Y2
7	59584807	59600632	15826	loss	1	unique	Z5																					239	59301838	59758209	15826	1
7	60476528	60487159	10632	loss	1	unique	DN1
7	61762179	61766629	4451	gain	1	unique	R2
7	67162665	67174684	12020	loss	1	unique	DN5
7	69562090	69616703	54614	loss	1	unique	Y2
7	69889483	69894299	4817	gain	1	unique	C3
7	70187892	70191901	4010	loss	1	unique	MS8
7	72523495	72529367	5873	loss	1	unique	A1
7	81561415	81574149	12735	loss	1	unique	A1
7	82178789	82529065	350277	both	4	33.33	R2 A1 M2 MS8	19	82246203	82253569	7367	1																242	82147895	82456371	277583	1	1652/1653/1654/1655	82235626/82262626/82378876/82383376	82243125/82265625/82382625/82391625	22500	4						2480/2481/2482/2483/2484/2485/2486/2487/2488/2489/2490/2491/2492/2493/2494	82181001/82202001/82228001/82246001/82258001/82274001/82296001/82320001/82330001/82353001/82394001/82439001/82461001/82475001/82496001	82187000/82226000/82243000/82255000/82268000/82293000/82314000/82328000/82350000/82392000/82436000/82459000/82468000/82493000/82533000	288065	15
7	82530062	82541085	11024	loss	1	unique	A1
7	84456350	84475476	19127	loss	1	unique	M2																92	84456789	84475414	18626	1	243	83877848	84567848	19127	1
7	85183868	85201640	17773	gain	2	16.67	R2 A1
7	89669924	89677942	8019	gain	1	unique	M2
7	91129475	91132951	3477	loss	1	unique	M2
7	92569301	92581532	12232	gain	1	unique	R2
7	94476564	94485871	9308	gain	1	unique	M2
7	95916408	95922202	5795	gain	3	25	R2 A1 M2						27	95803577	96022766	5795	1
7	97215255	97219729	4475	loss	1	unique	A1
7	99317786	99323243	5458	loss	1	unique	Z5
7	101439918	101448212	8295	gain	1	unique	Z5
7	103700007	103743118	43112	loss	2	16.67	A1 M2
7	106311523	106399435	87913	gain	1	unique	Z2
7	106951169	106955487	4319	gain	1	unique	C3
7	110047040	110166650	119611	gain	1	unique	M2
7	111078974	111088218	9245	gain	1	unique	M2
7	111159825	111170464	10640	loss	1	unique	M2
7	114002986	114008431	5446	loss	1	unique	Z5
7	116568072	116575351	7280	loss	1	unique	C3
7	116586069	116599225	13157	gain	2	16.67	Y2 Z2
7	118444026	118460768	16743	loss	1	unique	W1
7	119352187	119358240	6054	loss	1	unique	DN1
7	120210666	120215924	5259	loss	1	unique	M2
7	120851919	120858377	6459	loss	1	unique	M2																					252	120751772	120856560	4642	1
7	121851192	121906654	55463	gain	1	unique	M2
7	122644200	122766823	122624	loss	1	unique	R2
7	122767839	122803144	35306	gain	1	unique	R2
7	122805045	122815294	10250	gain	1	unique	R2																										1693	122812046	122812217	172	1
7	124280459	124296104	15646	gain	1	unique	Z2
7	125223461	125229816	6356	gain	2	16.67	MS7 MS8
7	131026555	131040212	13658	loss	2	16.67	A1 M2
7	132650161	132690343	40183	loss	1	unique	C3																										1707	132652126	132655125	3000	1
8	380341	388542	8202	loss	1	unique	A1
8	1378295	1390224	11930	loss	1	unique	Y2
8	2024251	2028787	4537	loss	1	unique	A1
8	2036679	2044628	7950	gain	1	unique	R2
8	3621995	3629094	7100	gain	1	unique	Y2
8	4481028	4498936	17909	loss	3	25	DN1 W1 Z2
8	4946483	4951069	4587	gain	1	unique	DN5
8	5036998	5044038	7041	loss	1	unique	R2																					258	4952997	5065847	7041	1
8	5451212	5459407	8196	loss	1	unique	W1
8	6985880	6994629	8750	gain	1	unique	Z5
8	10186876	10194788	7913	loss	1	unique	C3
8	10219940	10259003	39064	gain	1	unique	Y2
8	10792967	10801933	8967	loss	1	unique	DN5
8	11098729	11104888	6160	loss	1	unique	M2
8	11875526	11886017	10492	loss	1	unique	MS7
8	13180713	13189328	8616	loss	1	unique	M2
8	14408981	14519678	110698	gain	1	unique	Y2
8	14565305	14621764	56460	gain	2	16.67	R2 M2
8	14737262	14752674	15413	loss	2	16.67	R2 M2
8	15132448	15142960	10513	loss	1	unique	Y2
8	15721998	15733803	11806	gain	1	unique	MS7
8	16403067	16408464	5398	gain	1	unique	W1
8	17055467	17063479	8013	gain	2	16.67	R2 M2
8	20154878	20171840	16963	loss	1	unique	C3
8	21160318	21178477	18160	gain	1	unique	Y2
8	21179279	21187402	8124	loss	1	unique	Y2
8	22245014	22276853	31840	loss	1	unique	A1
8	22752273	22758439	6167	loss	1	unique	Y2
8	23582238	23586552	4315	gain	1	unique	Y2
8	24317740	24330110	12371	gain	1	unique	W1
8	25242033	25246591	4559	gain	2	16.67	R2 M2
8	25478046	25499739	21694	gain	1	unique	Y2
8	28239151	28257994	18844	gain	1	unique	Y2
8	31508708	31514991	6284	loss	1	unique	C3
8	32506746	32515920	9175	loss	1	unique	Y2
8	35389996	35393650	3655	gain	1	unique	A1
8	35944820	35977112	32293	loss	2	16.67	A1 M2
8	36027483	36041370	13888	gain	1	unique	M2
8	36052429	36098094	45666	gain	1	unique	M2
8	37973449	37990059	16611	gain	1	unique	Y2
8	39306737	39316832	10096	gain	1	unique	Z5
8	39520828	39530511	9684	gain	1	unique	MS7
8	40853325	40862931	9607	loss	1	unique	Y2
8	41116440	41125247	8808	loss	1	unique	Y2
8	41393825	41400402	6578	gain	1	unique	Y2
8	43140834	43147130	6297	loss	1	unique	A1
8	43181253	43205299	24047	loss	1	unique	Y2
8	43313707	43894062	580356	gain	3	25	DN1 Y2 Z2																99	43468145	43477856	9712	1	268	43425758	43955459	468305	1	1729/1730/1731/1732/1733/1734	43312876/43537876/43608376/43721626/43862626/43888126	43488375/43607625/43720125/43861125/43883625/43894125	522606	6						2606/2607/2608/2609/2610/2611/2612/2613/2614/2615/2616/2617	43314001/43327001/43347001/43537001/43655001/43706001/43749001/43772001/43791001/43819001/43836001/43853001	43322000/43334000/43364000/43618000/43686000/43720000/43770000/43781000/43817000/43831000/43850000/43870000	257000	12
8	44740229	44743839	3611	loss	1	unique	A1
8	49393349	49405044	11696	loss	1	unique	Y2
8	50757593	50777240	19648	gain	1	unique	Y2																					269	50726353	50863927	19648	1
8	52264002	52269333	5332	loss	1	unique	A1
8	53657935	53678635	20701	gain	1	unique	Y2
8	55667522	55675476	7955	loss	1	unique	Y2
8	57533619	57552923	19305	gain	1	unique	MS8																										1743/1744/1745	57526876/57539626/57546376	57536625/57544875/57553125	14805	3
8	58870378	58900976	30599	loss	1	unique	M2																										1746/1747/1748/1749/1750/1751/1752/1753/1754/1755/1756/1757	58872240/58875117/58877005/58879476/58884161/58886475/58893668/58894716/58895629/58896536/58897142/58898638	58873329/58876409/58878619/58880181/58884723/58892132/58894263/58895286/58895885/58896830/58898529/58899125	14520	12
8	59438244	59505929	67686	gain	2	16.67	A1 Y2																										1759	59474626	59477625	3000	1
8	64289257	64308004	18748	gain	4	33.33	R2 A1 M2 Y2
8	70555437	70769472	214036	loss	6	50	R2 A1 M2 MS7 MS8 Y2																										1766	70633172	70633591	420	1
8	70789549	70860143	70595	gain	1	unique	R2
8	72664706	72684824	20119	loss	1	unique	Y2
8	75324033	75330187	6155	gain	1	unique	DN1
8	76441914	76445463	3550	loss	1	unique	W1
8	77823317	77833955	10639	loss	1	unique	Y2
8	78363554	78380678	17125	gain	1	unique	Y2																106	78366830	78378230	11401	1																2688	78369001	78376000	7000	1
8	79950503	79965138	14636	gain	1	unique	Y2
8	83978441	83982001	3561	gain	1	unique	Z2
8	84646026	84650345	4320	loss	1	unique	Y2
8	85357065	85376567	19503	loss	1	unique	Y2
8	88292560	88311317	18758	loss	1	unique	Y2
8	93406453	93469219	62767	gain	1	unique	Y2
8	94172985	94231143	58159	loss	1	unique	R2
8	94503428	94635856	132429	gain	4	33.33	R2 A1 DN1 M2
8	95303155	95327763	24609	gain	1	unique	MS8
8	95602950	95610870	7921	gain	1	unique	Y2
8	96065931	96074460	8530	gain	1	unique	Y2
8	99317859	99321477	3619	gain	1	unique	A1
8	101537497	101614164	76668	loss	2	16.67	R2 A1
8	101727461	101790867	63407	gain	1	unique	A1
8	102835604	102855476	19873	loss	1	unique	R2
8	104642607	104676942	34336	loss	2	16.67	C3 DN1
8	105219876	105223876	4001	gain	1	unique	M2
8	105670070	105774411	104342	gain	2	16.67	R2 M2
8	106391245	106440891	49647	gain	3	25	R2 A1 M2
8	106509143	106548817	39675	loss	2	16.67	R2 M2
8	110151353	110194238	42886	loss	1	unique	DN5
8	112209856	112228807	18952	loss	2	16.67	W1 Z2
8	114650384	114735958	85575	gain	1	unique	R2																					279	114376195	114671101	20718	1
8	114811249	114899924	88676	loss	2	16.67	A1 DN5
8	119486672	119495524	8853	gain	1	unique	Y2
8	120790269	120794126	3858	loss	1	unique	MS8
8	121056724	121082283	25560	loss	1	unique	M2
8	122157724	122164790	7067	loss	1	unique	Y2
8	122218178	122228938	10761	loss	1	unique	Y2
8	122229583	122239388	9806	gain	1	unique	Y2
8	123401579	123409626	8048	loss	1	unique	M2																										1785	123406876	123409875	2751	1
8	124345010	124349926	4917	loss	1	unique	M2
8	126657842	126663781	5940	loss	1	unique	M2
8	127279300	127507353	228054	gain	2	16.67	DN1 M2																107	127218162	127310421	31122	1
8	127878185	127886478	8294	loss	1	unique	Z5
8	128079456	128091511	12056	loss	1	unique	W1
8	128510771	128515972	5202	gain	1	unique	Y2
8	129225573	129237279	11707	gain	1	unique	Y2
8	130741355	130760463	19109	loss	2	16.67	R2 A1
8	131533461	131678665	145205	loss	1	unique	A1																					283	131607526	131837615	71140	1
8	131859047	131867522	8476	gain	1	unique	Y2																																				2722	131864001	131887000	3522	1
8	133866480	133886305	19826	gain	1	unique	Y2																					285	133830721	133950496	19826	1	1796	133876615	133877194	580	1
8	134269526	134275787	6262	loss	1	unique	M2
8	134456021	134460878	4858	loss	1	unique	Y2
8	134461730	134470840	9111	gain	1	unique	Y2
8	139068474	139072041	3568	gain	1	unique	Z2
8	139443491	139447343	3853	loss	1	unique	MS7
8	140113939	140144643	30705	loss	3	25	R2 DN1 M2
8	140152208	140221643	69436	loss	1	unique	M2																										1797	140170004	140170355	352	1
8	141968814	141980308	11495	gain	1	unique	C3
8	142126987	142132505	5519	loss	1	unique	MS7
8	143713113	143730149	17037	loss	1	unique	DN5
8	145422802	145429668	6867	loss	1	unique	MS8
8	145484495	145491226	6732	loss	1	unique	Y2
9	1907511	1937896	30386	gain	1	unique	A1																																				2745/2746	1913001/1935001	1924000/1945000	13896	2
9	1950355	2111360	161006	both	2	16.67	A1 M2																										1804	2072626	2075625	3000	1						2747/2748/2749/2750/2751	1954001/1998001/2038001/2066001/2093001	1976000/2030000/2045000/2073000/2103000	78000	5
9	2369870	2378112	8243	gain	1	unique	A1																										1808	2371876	2374875	3000	1
9	3197881	3306234	108354	gain	1	unique	DN1																																				2755/2756	3246001/3306001	3252000/3317000	6234	2
9	4248641	4271814	23174	gain	2	16.67	R2 A1																										1811/1812/1813	4267414/4269184/4271388	4267790/4269538/4271679	1024	3						2762	4245001	4268000	19360	1
9	4392894	4414594	21701	loss	1	unique	A1
9	4947991	4998041	50051	gain	1	unique	M2																																				2765	4990001	4996000	6000	1
9	4999142	5122643	123502	gain	1	unique	M2																										1815/1816	5006406/5120626	5006668/5125125	2281	2
9	5123744	5144163	20420	loss	1	unique	M2																										1816/1817	5120626/5134876	5125125/5139375	5882	2
9	5209023	5323358	114336	gain	2	16.67	R2 A1																					291	5186145	5532623	114336	1
9	5560712	5589980	29269	both	2	16.67	DN1 M2																										1838	5572876	5575875	3000	1						2768	5579001	5592000	10980	1
9	6305566	6393787	88222	gain	1	unique	M2
9	6395188	6472096	76909	loss	1	unique	M2
9	6615381	6736497	121117	gain	1	unique	A1																										1840/1841/1842/1843/1844/1845/1846	6614626/6627376/6639376/6652126/6708376/6713626/6726376	6623625/6634875/6643125/6655875/6712875/6726375/6742125	50617	7						2773/2774	6634001/6723001	6651000/6734000	28000	2
9	8313776	8317318	3543	loss	1	unique	A1
9	9664873	9682536	17664	loss	2	16.67	A1 M2
9	9997797	10016782	18986	gain	1	unique	R2
9	10401921	10418841	16921	gain	1	unique	MS8
9	10605342	10620234	14893	loss	2	16.67	A1 M2
9	11129613	11144817	15205	gain	1	unique	M2																					294	11043193	11133568	3956	1											2776	11119001	11135000	5388	1
9	12542803	12550749	7947	loss	1	unique	R2																					296	12401337	12830636	7947	1	1849	12544876	12548625	3750	1
9	15335183	15347866	12684	gain	1	unique	M2
9	16254819	16260934	6116	gain	1	unique	C3
9	17725262	17730679	5418	loss	1	unique	MS7
9	20196378	20199985	3608	loss	1	unique	W1
9	25588722	25620976	32255	gain	1	unique	A1
9	28331456	28335967	4512	gain	1	unique	A1																					298	28305490	28414446	4512	1
9	28742489	28777807	35319	gain	1	unique	R2
9	28905987	28927774	21788	loss	5	41.67	R2 DN1 M2 MS7 W1
9	29330040	29340638	10599	gain	1	unique	M2
9	30184674	30188275	3602	loss	1	unique	MS8
9	33384888	33392626	7739	loss	1	unique	A1
9	34549600	34553109	3510	gain	1	unique	A1
9	40129650	40157117	27468	loss	1	unique	DN5
9	40514984	40520397	5414	loss	2	16.67	A1 M2
9	41023966	41027489	3524	loss	1	unique	M2
9	44894635	44903767	9133	loss	1	unique	W1
9	45547654	45552058	4405	gain	1	unique	DN1
9	50474127	50485851	11725	loss	1	unique	W1
9	56088572	56250946	162375	gain	2	16.67	R2 A1																										1872/1873	56125876/56246626	56156625/56254875	35071	2						2819/2820/2821/2822	56084001/56120001/56135001/56237001	56118000/56133000/56143000/56251000	64375	4
9	56265369	56345316	79948	gain	1	unique	A1																										1874/1875	56256376/56280376	56279625/56347875	79198	2						2823/2824	56254001/56323001	56272000/56330000	13632	2
9	56645959	56651132	5174	loss	2	16.67	R2 DN1
9	57279841	57286406	6566	gain	1	unique	A1
9	61614897	61618749	3853	gain	3	25	R2 A1 DN5																										1881/1882/1883/1884/1885	61614732/61616813/61617530/61618002/61618333	61615233/61617182/61617767/61618186/61618693	1491	5
9	62105030	62183895	78866	loss	1	unique	A1																					302	62083176	62147077	42048	1
9	69734664	69742165	7502	loss	1	unique	R2
9	69743714	69776628	32915	gain	1	unique	R2																																				2839	69760001	69770000	10000	1
9	70149098	70153729	4632	loss	2	16.67	R2 A1
9	70264918	70270468	5551	loss	1	unique	A1
9	74148967	74166241	17275	loss	1	unique	MS8
9	76383498	76396571	13074	loss	1	unique	A1
9	86719548	86729349	9802	loss	1	unique	MS8
9	89955792	89973015	17224	loss	1	unique	Z2
9	90040115	90062981	22867	loss	2	16.67	DN1 Z5
9	92243095	92248416	5322	loss	2	16.67	DN1 M2
9	102166548	102190906	24359	loss	1	unique	A1
9	107697348	107700859	3512	loss	1	unique	A1
9	108158480	108166772	8293	loss	1	unique	MS7
9	109827605	109885824	58220	loss	1	unique	DN5
9	115427279	115430903	3625	loss	2	16.67	A1 M2
9	118532215	118539549	7335	gain	1	unique	C3
9	118669896	118679099	9204	loss	2	16.67	A1 M2
9	119537285	119548744	11460	loss	1	unique	A1
9	119585365	119588939	3575	loss	1	unique	A1
9	119595944	119601351	5408	loss	1	unique	A1
9	123997687	124085190	87504	loss	1	unique	Z2
9	124955424	124965475	10052	gain	1	unique	DN1
9	125159518	125170069	10552	loss	2	16.67	R2 W1
9	127655300	127675899	20600	loss	2	16.67	R2 A1
9	131970281	131976361	6081	gain	1	unique	MS8
9	135778218	135788220	10003	gain	1	unique	W1
9	141880313	141888597	8285	gain	1	unique	M2
9	145488103	145497877	9775	loss	1	unique	DN1
9	146007292	146014428	7137	loss	1	unique	M2
9	150963380	150984175	20796	loss	2	16.67	W1 Z2
9	151066872	151103665	36794	loss	1	unique	DN1
9	151448489	151489112	40624	gain	1	unique	A1
9	151492010	151537389	45380	loss	2	16.67	C3 M2																										1924	151496188	151496813	626	1
9	151793087	151817702	24616	gain	1	unique	M2
9	152005359	152114529	109171	both	3	25	R2 A1 M2
9	152352936	152356635	3700	loss	1	unique	M2																										1925	152353276	152353508	233	1
9	153277060	153280524	3465	loss	2	16.67	R2 A1
X	401	335086	334686	gain	3	25	A1 M2 Y2																																				2912/2913/2914/2915/2916/2917	1/68001/111001/146001/228001/321001	65000/97000/139000/172000/319000/342000	252686	6
X	336837	438124	101288	gain	1	unique	A1																																				2917/2918	321001/352001	342000/365000	18164	2
X	669470	740947	71478	loss	1	unique	Y2
X	742198	750795	8598	gain	1	unique	Y2
X	941950	960702	18753	loss	1	unique	M2
X	1739532	1743938	4407	loss	1	unique	A1
X	3571857	3580134	8278	loss	1	unique	Y2
X	3971257	4011084	39828	gain	1	unique	Y2
X	4792216	4800813	8598	loss	1	unique	W1
X	5188770	5192620	3851	gain	1	unique	C3
X	5492310	5506793	14484	gain	1	unique	C3
X	10864680	10876541	11862	loss	1	unique	MS7																241	10872088	10882127	4454	1
X	10894113	10900527	6415	loss	2	16.67	A1 DN5
X	11279150	11283609	4460	gain	1	unique	C3
X	11399645	11414260	14616	gain	1	unique	W1
X	16465415	16472743	7329	loss	1	unique	MS8
X	17253792	17263464	9673	gain	1	unique	Z5
X	17971411	17984705	13295	loss	1	unique	Y2
X	21916154	21921476	5323	loss	1	unique	DN5
X	25607004	25672885	65882	gain	1	unique	A1																																				2952	25646001	25664000	18000	1
X	25682322	25913614	231293	loss	2	16.67	M2 W1
X	29938437	29954661	16225	loss	3	25	A1 M2 Z5
X	34990048	34997302	7255	gain	1	unique	Z5
X	35079225	35088891	9667	loss	1	unique	DN5
X	36183958	36196826	12869	gain	1	unique	Y2
X	37362992	37366997	4006	loss	1	unique	A1
X	41411584	41418461	6878	loss	1	unique	C3
X	41948813	41972583	23771	loss	1	unique	C3																242	41949946	41968346	18401	1
X	43378538	43390957	12420	loss	1	unique	W1
X	44326344	44526037	199694	loss	4	33.33	A1 C3 M2 Z2
X	47365427	47370685	5259	loss	1	unique	Z2
X	49193795	49216262	22468	gain	1	unique	Y2
X	49699696	49706233	6538	gain	1	unique	M2																																				2980	49693001	49700000	305	1
X	51024025	51038535	14511	loss	1	unique	A1
X	51656615	51664571	7957	gain	1	unique	Z5
X	51895488	51905043	9556	loss	1	unique	W1
X	53278536	53288558	10023	loss	1	unique	A1
X	53444968	53468441	23474	loss	3	25	A1 DN5 W1
X	53586948	53608959	22012	loss	1	unique	A1
X	53846945	53878702	31758	gain	2	16.67	A1 W1
X	53907679	54008657	100979	loss	1	unique	A1
X	54837806	54842960	5155	loss	1	unique	A1
X	55089808	55137094	47287	loss	3	25	A1 DN5 W1
X	56270627	56278565	7939	gain	1	unique	Z5
X	56338526	56343147	4622	loss	1	unique	A1
X	56343839	56437994	94156	loss	2	16.67	A1 DN5
X	58552815	58599495	46681	gain	1	unique	Z2
X	58700138	58714064	13927	loss	3	25	A1 DN5 W1
X	59096811	59178509	81699	loss	3	25	A1 DN5 W1
X	59435227	59442421	7195	loss	1	unique	A1
X	62367509	62394336	26828	gain	1	unique	Y2																																				3006	62373001	62388000	15000	1
X	62922233	62927002	4770	loss	1	unique	A1
X	63095705	63099218	3514	loss	1	unique	Z2
X	63100007	63106216	6210	gain	2	16.67	Z2 Z5
X	66727173	66784855	57683	loss	4	33.33	A1 DN5 M2 Z5																244	66733178	66753661	20484	1
X	67024958	67031154	6197	loss	4	33.33	A1 M2 Z2 Z5
X	68365305	68380768	15464	loss	4	33.33	A1 M2 Z2 Z5
X	68532109	68617492	85384	loss	5	41.67	A1 M2 W1 Z2 Z5
X	71040546	71073245	32700	loss	1	unique	A1
X	71076513	71082464	5952	gain	1	unique	A1
X	71590094	71659704	69611	loss	7	58.33	A1 DN5 M2 MS7 MS8 W1 Z2
X	72868265	73001746	133482	loss	2	16.67	A1 M2
X	73201323	73236271	34949	loss	6	50	A1 DN5 M2 W1 Z2 Z5																246	73202972	73222272	19301	1
X	73554983	73565870	10888	loss	2	16.67	A1 M2
X	75413864	75440832	26969	loss	2	16.67	A1 M2
X	77003817	77017493	13677	loss	1	unique	MS7
X	77575960	77624695	48736	loss	7	58.33	A1 DN5 M2 MS8 W1 Z2 Z5																247	77576918	77619798	42881	1
X	78781179	78785100	3922	loss	2	16.67	A1 M2
X	80312942	80381032	68091	loss	4	33.33	A1 DN5 M2 Z2
X	80508386	80729215	220830	loss	7	58.33	DN5 M2 MS7 MS8 W1 Z2 Z5																248/249	80594708/80619428	80617028/80655348	58242	2
X	81986255	82141256	155002	loss	7	58.33	A1 DN5 M2 MS8 W1 Z2 Z5
X	82143449	82179468	36020	loss	2	16.67	A1 M2
X	83281955	83314532	32578	gain	6	50	A1 DN5 M2 W1 Z2 Z5																251	83283709	83311937	28229	1																3042	83264001	83285000	3046	1
X	83713748	83719153	5406	loss	4	33.33	A1 M2 Z2 Z5
X	85766751	85784586	17836	loss	1	unique	M2
X	87133694	87140768	7075	loss	2	16.67	A1 M2
X	87724375	87775082	50708	loss	6	50	A1 M2 MS8 W1 Z2 Z5																252	87729065	87758357	29293	1
X	89125400	89136318	10919	loss	1	unique	Z2
X	91199797	91210413	10617	loss	5	41.67	A1 DN5 M2 W1 Z2
X	91329230	91359396	30167	loss	6	50	A1 DN5 M2 W1 Z2 Z5																255	91329314	91346523	17210	1
X	92595607	92608954	13348	loss	6	50	A1 DN5 M2 W1 Z2 Z5																254	92592566	92602466	6860	1
X	93026539	93036915	10377	loss	1	unique	A1
X	93573265	93576979	3715	loss	2	16.67	A1 M2
X	95113890	95118516	4627	loss	2	16.67	A1 M2
X	96086998	96118444	31447	loss	2	16.67	A1 M2
X	99753838	99757697	3860	gain	1	unique	Y2
X	100058871	100063871	5001	loss	1	unique	M2
X	101157681	101163853	6173	loss	1	unique	MS8
X	102104994	102109911	4918	loss	1	unique	W1
X	104885915	104889627	3713	gain	1	unique	Y2
X	106411314	106415797	4484	loss	1	unique	M2
X	109579217	109639924	60708	loss	1	unique	M2																256	109586110	109639615	53506	1
X	112668637	112687326	18690	loss	1	unique	Y2
X	115057359	115063176	5818	loss	1	unique	Z2
X	119600406	119609020	8615	loss	1	unique	A1
X	119700995	119734947	33953	gain	9	75	A1 C3 DN5 M2 MS8 W1 Y2 Z2 Z5
X	129235062	129242627	7566	gain	1	unique	C3
X	134103807	134111819	8013	gain	1	unique	M2
X	136556507	136574962	18456	gain	1	unique	A1
X	137496464	137546345	49882	gain	1	unique	Y2
X	142400857	142532768	131912	gain	1	unique	A1																																				3110/3111/3112/3113/3114/3115	142413001/142427001/142440001/142468001/142503001/142523001	142421000/142438000/142466000/142500000/142519000/142533000	102768	6

## Sheet: Table S3
CNVR#	Chr	Start	End	Length	Type	Primers	Primer_F	Primer_R	Start	End	Length
87	chr1	284428678	284521660	92983	loss	CGH1-1	GGGCGATGATGGACAGTAAGG	GTGGATGGAGCAGGAGGTGT	284441084	284441237	154
						Gene2-2	CCATAAATTGGAGGGTGAGATG	AGTTGTAAGTGGGAAACGGGTG	284448182	284448284	103
101	chr1	296555516	296570221	14706	loss	E1-2	TGAGGAACAGGGACATGAAGG	CCAGGTGGGCTCAAGATAAGG	296560390	296560533	144
234	chr11	62512880	62910688	397809	both	F1-2	AGTGACTGCTGACACGAGAGG	ATGCTGGGCACATTATTGGAC	62718209	62718355	147
						F1-3	ATGCCTTCTTTTATCCAACTCAC	TTCCCCACTCTCTCAAATACCTC	62735125	62735323	199
235	chr14	133945595	134212123	266529	gain	Gene5-4	GGAAGAACATCAAGACGGGAGA	AGCCAAGGGCATAGGTTTCAG	134058011	134058131	121
240	chr11	70582866	70599250	16385	gain	J1-3	GCCCTTACCTTACACCCAACA	GCCTCTACATCCCCACCACTT	70595166	70595358	193
296	chr13	34208583	34234865	26283	loss	CGH3-1	GGATGATGGAGCGGGAGAAG	CCACTGCCACTAAATGCTTGTC	34233227	34233426	200
						Gene9-4	GCCAGGGTAGGAGGGTGTT	TTCTAGCGGGTGAAGCAGTG	34209353	34209540	188
393	chr14	99243227	99268572	25346	loss	CGH9-1	ACTGTAGCGGACAAAGGGGACT	TTGGGTCTTATTTGACTCTGTTGC	99248202	99248397	196
						CGH9-2	ATTTCATCTCAGTCTTTCCTCGTTG	TTCCACATTCCAAGCCCTCAG	99248906	99249047	142
						CGH9-3	CCGATAAAGGTGATAGGGAGGT	TGGATAAGATTTGGGCTCTGTTG	99250433	99250583	151
511	chr16	25536982	25540729	3748	loss	Gene6-2	TCACTGCTGTGGCTCTGGTTAC	CATCGTGAAGTCGGCTCTATCC	25537145	25537277	133
						Gene6-4	CTTTTCCAATCTGTAGACACCTTTC	ACATTTGTATTCCCTTCAACTCATC	25539709	25539846	138
752	chr3	95978937	95991620	12684	gain	CGH7-1	ATCCCAAATACATAAGTCCCTGAAC	ACACTGACAGCCTAGCACAGAAC	95983441	95983633	193
						CGH7-3	GCAGACATGCTTTGCCCTTACT	CAATGTTTACTGTTATTTTGCGACT	95982024	95982174	151
870	chr5	60760998	60776722	15725	loss	CGH8-3	AAGAGCATTCCAGGCAAAGG	CACCAAATATGGCTTCGGCAC	60771508	60771664	157
995	chr7	50302129	50673147	371019	loss	D1-1	TTGGGAAATGTTCAACTGTGTA	TCAATGGAATGAGGTAGGGTCT	50374770	50374933	164
						D2-1	TCATTGGGTCTACTTCCTTCTTCTTA	AGTTCATTCACCTATGCCTCTCTTAT	50413778	50413967	190
1048	chr8	4481028	4498936	17909	loss	Gene3-4	TCCAGCCCGAGTTCTCAGTG	CCGTAGGAGGCAGCAAAGC	4483631	4483739	109
1084	chr8	39520828	39530511	9684	gain	Gene4-3	TCCAGAAATGGCACAGTCAAG	CCTAAGATGGGTAGGAAAGCAA	39525325	39525437	113
1090	chr8	43313707	43894062	580356	gain	kit-6	GATCGCAGCGGGTATGATGT	GCGGAGGGAGAAAGGGAAAG	43588567	43588716	150
						CGH2-1	CTGTTGGGAGCAGATGAGACC	GGGCGAAGGAAAGGATGTAAG	43319160	43319303	144
1322	chrX	91199797	91210413	10617	loss	CGH10-3	GCTGGGGCTGGAAAACCT	CCTGCCAGAAGCAAAGGAGAT	91206976	91207154	179
1323	chrX	91329230	91359396	30167	loss	CGH5B-1	AGCACAGCGATGGCTCTACAAC	GCATTGCCTGAGTAAACATCAACAG	91340081	91340211	131
						CGH6A-2	ATTATCTTCATTGCCATTTGCCT	GGAATCTTTTCGGACCACAACAC	91332745	91332918	174
9	1	18347414	18379506	32093	loss	A2	GACACCAAGGATGGGAAATAC	AGACAAATAACAGGCAAAAGG	18366922	18367064	143
						A4	CGGGGTGAGAGGAAAGTGG	CTGGGCAGAGGGAATGTGG	18356784	18356872	89
793	4	50047123	50284182	237060	loss	E2	AGGTCGGAATGAAGTAAGGG	GGTATGAAGGGCAATGGTAG	50052634	50052841	208
						E4	AGTTTGGTGCCGCTGCTGA	GGGGAGATGGCTGATTTGG	50202056	50202170	115
885	5	95199818	95225694	25877	loss	H1	TATCTGTTCCTTCCCCCCG	TTTTGCCTCCAACGCTCCT	95204324	95204546	223
						H4	TAAACCACTAAGCCACCAGG	TTTTCATCAAAGGCATACCA	95220173	95220276	104
842	5	9900897	9985394	84498	gain	G4	GGCAGAGACAAGCAGCAAACC	GTGACCCCAGGCGAACAAACT	9905153	9905357	205
						G7	CTGTCACCATCCTAACCCCTT	CACATCTCTCAACCACCAACC	9980019	9980147	129
936	6	72495512	72520616	25105	gain	I2	GTCCCTTTTGGTGATGTCTC	AACTCCCCTGGTAGTGCTTA	72514669	72514804	136
						I4	CGGGTGGCATAGGAGAAG	TGGATGTAAAGGGCAGGG	72516600	72516789	190

## Sheet: Table S4
GeneID	Chr.	Start	End	Gene Name	Description	Type
100153548	chr1	3238574	3263666	LOC100153548	FGFR1 oncogene partner-like	protein-coding
100738297	chr1	8308357	8310674	LOC100738297	uncharacterized LOC100738297	miscRNA
100154202	chr1	8311649	8322831	MAP3K4	mitogen-activated protein kinase kinase kinase 4	protein-coding
100156632	chr1	8330834	8404225	AGPAT4	1-acylglycerol-3-phosphate O-acyltransferase 4 (lysophosphatidic acid acyltransferase, delta)	protein-coding
100627455	chr1	11252945	11362628	SNX9	sorting nexin 9	protein-coding
100738232	chr1	18332627	18353161	LOC100738232	uncharacterized LOC100738232	protein-coding
100521998	chr1	18353523	18355446	LOC100521998	NKG2D ligand 4-like	protein-coding
100158211	chr1	32459585	32543607	LOC100158211	rCG57303	protein-coding
100156680	chr1	45615048	45818973	LOC100156680	protein broad-minded-like	protein-coding
396919	chr1	47894684	48057901	MAN1A1	mannosidase, alpha, class 1A, member 1	protein-coding
100626155	chr1	48166808	48263830	LOC100626155	protein FAM184A-like	protein-coding
100627482	chr1	48488798	48495090	LOC100627482	DNA replication licensing factor MCM9-like	protein-coding
100512381	chr1	54977655	55426580	LOC100512381	brain-specific angiogenesis inhibitor 3-like	protein-coding
100154391	chr1	58773458	59274143	KCNQ5	potassium voltage-gated channel, KQT-like subfamily, member 5	protein-coding
100621727	chr1	72448225	72578333	LOC100621727	kelch-like protein 32-like	protein-coding
100521699	chr1	82786011	82957454	LOC100521699	sine oculis-binding protein homolog	protein-coding
100155926	chr1	83635225	83847910	LACE1	lactation elevated 1	protein-coding
100156192	chr1	91861575	91997370	NT5DC1	5'-nucleotidase domain containing 1	protein-coding
100152150	chr1	92480445	92502658	LOC100152150	amine sulfotransferase-like	protein-coding
100738809	chr1	141485878	141517183	LOC100738809	uncharacterized LOC100738809	miscRNA
100513637	chr1	143915289	143989825	GANC	glucosidase, alpha; neutral C	protein-coding
100737163	chr1	146713263	146887528	LOC100737163	fibrous sheath-interacting protein 1-like	protein-coding
100512756	chr1	149911030	149975651	MEIS2	Meis homeobox 2	protein-coding
397350	chr1	153523944	153853776	IGF1R	insulin-like growth factor 1 receptor	protein-coding
100626301	chr1	157993523	158004240	LOC100626301	uncharacterized LOC100626301	protein-coding
100510995	chr1	178905455	179130261	LOC100510995	collagen and calcium-binding EGF domain-containing protein 1-like	protein-coding
100524124	chr1	179383213	179397661	LOC100524124	signal peptidase complex catalytic subunit SEC11C-like	protein-coding
100523347	chr1	186637637	186734897	LOC100523347	uveal autoantigen with coiled-coil domains and ankyrin repeats protein-like	protein-coding
100522295	chr1	186734881	186783506	LOC100522295	epidermal growth factor-like protein 8-like	pseudo
100737117	chr1	195352251	195353690	LOC100737117	eukaryotic translation initiation factor 2 subunit 3-like	protein-coding
100737202	chr1	195353733	195363003	LOC100737202	uncharacterized LOC100737202	protein-coding
100621082	chr1	196939116	197065369	MDGA2	MAM domain containing glycosylphosphatidylinositol anchor 2	protein-coding
100621296	chr1	197935396	197936381	LOC100621296	uncharacterized LOC100621296	protein-coding
100153303	chr1	222016015	222092572	ELAVL2	ELAV (embryonic lethal, abnormal vision, Drosophila)-like 2 (Hu antigen B)	protein-coding
100738557	chr1	232977568	233051166	LOC100738557	uncharacterized LOC100738557	protein-coding
100157158	chr1	250300562	250831799	TRPM3	transient receptor potential cation channel, subfamily M, member 3	protein-coding
100518591	chr1	264428756	264429694	LOC100518591	olfactory receptor 13J1-like	protein-coding
100519461	chr1	264490068	264491027	LOC100519461	olfactory receptor 2S2-like	protein-coding
100152369	chr1	281712174	281730889	PALM2	paralemmin 2	protein-coding
100153149	chr1	281830477	281952984	AKAP2	A kinase (PRKA) anchor protein 2	protein-coding
396739	chr1	284447113	284451929	SAL1	salivary lipocalin	protein-coding
100517074	chr1	284499000	284526061	LOC100517074	zinc finger protein 268-like	pseudo
100153004	chr1	293285680	293379902	CEP110	centriolin	protein-coding
100515993	chr1	293877548	293887723	LOC100515993	disabled homolog 2-interacting protein-like	protein-coding
100156488	chr1	294857183	294858127	LOC100156488	olfactory receptor 1L8-like	protein-coding
100521176	chr1	295066906	295067815	LOC100521176	olfactory receptor 1J2-like	pseudo
100518354	chr1	295097659	295098600	LOC100518354	olfactory receptor 1J4-like	protein-coding
100518532	chr1	295134040	295134982	LOC100518532	olfactory receptor 1L4-like	pseudo
100518173	chr1	295151558	295183808	LOC100518173	olfactory receptor 1L3-like	pseudo
100517995	chr1	295164092	295164571	LOC100517995	60S ribosomal protein L29-like	pseudo
100158065	chr1	295277065	295278003	LOC100158065	olfactory receptor 1J4-like	protein-coding
100152864	chr1	295289239	295290180	LOC100152864	olfactory receptor 1J4-like	protein-coding
100739589	chr1	295304653	295305610	LOC100739589	olfactory receptor 1L3-like	pseudo
100153237	chr1	295366436	295367393	LOC100153237	olfactory receptor 1L3-like	pseudo
100519586	chr1	295393642	295394583	LOC100519586	olfactory receptor 1J4-like	protein-coding
100523164	chr1	295428116	295431637	LOC100523164	olfactory receptor 1J4-like	pseudo
100519758	chr1	295439888	295440829	LOC100519758	olfactory receptor 1J4-like	protein-coding
100625372	chr1	295446469	295447394	LOC100625372	olfactory receptor 1J4-like	pseudo
100625470	chr1	295447640	295451854	LOC100625470	olfactory receptor 1J4-like	pseudo
100625580	chr1	295458087	295459849	LOC100625580	olfactory receptor 1J4-like	pseudo
100625677	chr1	295460588	295461529	LOC100625677	olfactory receptor 1J4-like	protein-coding
100523713	chr1	295465935	295474180	LOC100523713	olfactory receptor 1J4-like	pseudo
100523352	chr1	295487094	295488047	LOC100523352	olfactory receptor 1J2-like	pseudo
100523531	chr1	295498873	295499619	LOC100523531	olfactory receptor 1J4-like	pseudo
100158090	chr1	295780449	295781335	LOC100158090	olfactory receptor 1J4-like	pseudo
100512085	chr1	295797037	295802287	LOC100512085	olfactory receptor 1G1-like	pseudo
100511911	chr1	295815963	295816949	LOC100511911	olfactory receptor 5C1-like	pseudo
100516310	chr1	296198377	296199310	LOC100516310	olfactory receptor 1L8-like	pseudo
100621729	chr1	296208346	296209290	LOC100621729	olfactory receptor 1L8-like	protein-coding
100621623	chr1	296217571	296218509	LOC100621623	olfactory receptor 1J4-like	protein-coding
100517570	chr1	296262472	296263403	LOC100517570	olfactory receptor 1J2-like	pseudo
100517746	chr1	296282526	296283461	LOC100517746	olfactory receptor 1J4-like	protein-coding
396794	chr1	296298304	296299245	LOC396794	olfactory receptor	protein-coding
100739147	chr1	296310493	296311429	LOC100739147	olfactory receptor 1L8-like	pseudo
100621926	chr1	296319106	296331356	LOC100621926	interferon-induced transmembrane protein 1-like	protein-coding
100739205	chr1	296392024	296392963	LOC100739205	olfactory receptor 1J4-like	pseudo
100516125	chr1	296418443	296423135	LOC100516125	olfactory receptor 1J2-like	pseudo
100622893	chr1	296435729	296436670	LOC100622893	olfactory receptor 1J4-like	protein-coding
100518108	chr1	296452071	296453006	LOC100518108	olfactory receptor 1L8-like	pseudo
100623462	chr1	296559339	296560457	LOC100623462	olfactory receptor 1J4-like	protein-coding
100154438	chr1	296757339	296775776	LOC100154438	olfactory receptor 1J4-like	pseudo
100155678	chr1	296780463	296791635	LOC100155678	olfactory receptor 1J4-like	pseudo
100158109	chr1	296793811	296794752	LOC100158109	olfactory receptor 1J4-like	pseudo
100522178	chr1	296930125	296931160	LOC100522178	olfactory receptor 1J4-like	protein-coding
100522723	chr1	296934281	296940962	LOC100522723	olfactory receptor 1J4-like	pseudo
100524011	chr1	296949695	296950636	LOC100524011	olfactory receptor 1J4-like	protein-coding
100523660	chr1	296963624	296964562	LOC100523660	olfactory receptor 1J4-like	protein-coding
100523484	chr1	296971726	296972675	LOC100523484	olfactory receptor 5C1-like	pseudo
100523301	chr1	296993510	296994439	LOC100523301	olfactory receptor 1L1-like	protein-coding
100523835	chr1	297015492	297016436	LOC100523835	olfactory receptor 1L8-like	protein-coding
100522535	chr1	297063240	297064203	LOC100522535	olfactory receptor 5C1-like	pseudo
100154042	chr1	297071815	297072756	LOC100154042	olfactory receptor 1J4-like	protein-coding
100523111	chr1	297080634	297081570	LOC100523111	olfactory receptor 1J4-like	pseudo
100522359	chr1	297094414	297095555	LOC100522359	olfactory receptor 1L8-like	pseudo
100522919	chr1	297106383	297107327	LOC100522919	olfactory receptor 1L8-like	protein-coding
100737820	chr1	297136000	297137021	LOC100737820	olfactory receptor 1K1-like	protein-coding
100626932	chr1	297140314	297144756	LOC100626932	olfactory receptor 5C1-like	protein-coding
100152058	chr1	297170008	297185834	LOC100152058	olfactory receptor 1N1-like	pseudo
100156351	chr1	301721940	301833012	GARNL3	GTPase activating Rap/RanGAP domain-like 3	protein-coding
100154730	chr1	303225731	303253657	LRRC8A	leucine rich repeat containing 8 family, member A	protein-coding
100157102	chr1	303910081	303934886	LOC100157102	ubiquitin carboxyl-terminal hydrolase 20-like	protein-coding
100626933	chr1	306985589	306995591	LOC100626933	RNA exonuclease 4-like	protein-coding
100737434	chr1	307780311	307851151	LOC100737434	collagen alpha-1(V) chain-like	protein-coding
100154169	chr1	312108946	312109878	LOC100154169	olfactory receptor 140-like	protein-coding
100512392	chr1	312169782	312173845	LOC100512392	olfactory receptor 10AG1-like	pseudo
100512582	chr1	312186414	312187298	LOC100512582	olfactory receptor 10AG1-like	pseudo
100512761	chr1	312194116	312195057	LOC100512761	olfactory receptor 10AG1-like	protein-coding
100512210	chr1	312203723	312204628	LOC100512210	olfactory receptor 10AG1-like	protein-coding
100512945	chr1	312226070	312227008	LOC100512945	olfactory receptor 10AG1-like	protein-coding
100513132	chr1	312250642	312264223	LOC100513132	olfactory receptor 5T1-like	pseudo
100513335	chr1	312271557	312272440	LOC100513335	olfactory receptor 10AG1-like	pseudo
100513518	chr1	312290104	312291048	LOC100513518	olfactory receptor 5F1-like	protein-coding
100514090	chr1	312300416	312306283	LOC100514090	olfactory receptor 10AG1-like	pseudo
100513907	chr1	312309919	312310863	LOC100513907	olfactory receptor 5F1-like	protein-coding
100513715	chr1	312315871	312331043	LOC100513715	olfactory receptor 5AS1-like	pseudo
100153732	chr1	312344563	312345501	LOC100153732	olfactory receptor 1052-like	protein-coding
100155816	chr1	312359048	312359977	LOC100155816	olfactory receptor 8I2-like	protein-coding
100157785	chr1	312377137	312378084	LOC100157785	olfactory receptor 8H3-like	protein-coding
100156571	chr1	312384661	312385461	LOC100156571	olfactory receptor 5T2-like	protein-coding
100154600	chr1	312400631	312401578	LOC100154600	olfactory receptor 8K3-like	protein-coding
100155372	chr1	312412160	312413131	LOC100155372	olfactory receptor 8K3-like	protein-coding
100154144	chr1	312417158	312418125	LOC100154144	olfactory receptor 8K3-like	pseudo
100153383	chr1	312425409	312426347	LOC100153383	olfactory receptor 8K3-like	pseudo
100152197	chr1	312441335	312442276	LOC100152197	olfactory receptor 8K3-like	protein-coding
100152938	chr1	312449197	312453430	LOC100152938	olfactory receptor 8K3-like	pseudo
100157368	chr1	312471663	312472604	LOC100157368	olfactory receptor 8K3-like	protein-coding
100156990	chr1	312483401	312484342	LOC100156990	olfactory receptor 8K5-like	protein-coding
100155793	chr1	312488059	312489016	LOC100155793	olfactory receptor 8K1-like	pseudo
100154572	chr1	312494393	312495184	LOC100154572	olfactory receptor 8J3-like	protein-coding
100737611	chr1	312508783	312509741	LOC100737611	olfactory receptor 8U8-like	pseudo
100737656	chr1	312517975	312518932	LOC100737656	olfactory receptor 8U9-like	protein-coding
100737694	chr1	312524822	312526155	LOC100737694	olfactory receptor 5AL1-like	protein-coding
100737735	chr1	312533334	312534566	LOC100737735	olfactory receptor 1038-like	pseudo
100156187	chr1	312559736	312560670	LOC100156187	olfactory receptor 1038-like	pseudo
100154967	chr1	312561232	312564505	LOC100154967	olfactory receptor 5M9-like	pseudo
100156159	chr1	312571911	312573112	LOC100156159	olfactory receptor 5M3-like	protein-coding
100518949	chr1	312587671	312588608	LOC100518949	olfactory receptor 1030-like	pseudo
100154947	chr1	312601374	312602302	LOC100154947	olfactory receptor 5M8-like	pseudo
100152560	chr1	312609075	312610013	LOC100152560	olfactory receptor 5M8-like	protein-coding
100156594	chr1	312618767	312621551	LOC100156594	olfactory receptor 1030-like	pseudo
100155391	chr1	312635948	312636929	LOC100155391	olfactory receptor 5M11-like	pseudo
100152964	chr1	312644942	312650169	LOC100152964	olfactory receptor 1030-like	pseudo
100154168	chr1	312655787	312658924	LOC100154168	olfactory receptor 1030-like	pseudo
100516950	chr1	312722164	312723090	LOC100516950	olfactory receptor 1052-like	pseudo
100517140	chr1	312728407	312729348	LOC100517140	olfactory receptor 8K3-like	protein-coding
100520536	chr1	312740411	312741358	LOC100520536	olfactory receptor 8H3-like	protein-coding
100738274	chr1	312751494	312767645	LOC100738274	olfactory receptor 1038-like	pseudo
100622697	chr1	312773953	312779942	LOC100622697	olfactory receptor 5T2-like	pseudo
100521242	chr1	312789943	312790890	LOC100521242	olfactory receptor 8K3-like	protein-coding
100521061	chr1	312801537	312802506	LOC100521061	olfactory receptor 8K3-like	pseudo
100520881	chr1	312812139	312813110	LOC100520881	olfactory receptor 8K3-like	protein-coding
100517511	chr1	312820731	312821669	LOC100517511	olfactory receptor 8K3-like	pseudo
100520356	chr1	312828696	312838627	LOC100520356	olfactory receptor 8K3-like	pseudo
100522474	chr1	312979026	312983552	LOC100522474	uncharacterized LOC100522474	pseudo
100521943	chr1	313016847	313017832	LOC100521943	olfactory receptor 4A16-like	pseudo
100522659	chr1	313030206	313031238	LOC100522659	olfactory receptor 4A15-like	pseudo
100522846	chr1	313036154	313041463	LOC100522846	olfactory receptor 140-like	pseudo
100623677	chr1	313050463	313051417	LOC100623677	olfactory receptor 4C46-like	pseudo
100623563	chr1	313078892	313079421	LOC100623563	olfactory receptor 4C46-like	pseudo
100738823	chr1	313079423	313082110	LOC100738823	olfactory receptor 4P4-like	pseudo
100522118	chr1	313112781	313113100	LOC100522118	prothymosin alpha-like	pseudo
100152174	chr1	313114361	313115280	LOC100152174	olfactory receptor 4C6-like	pseudo
100523226	chr1	313118939	313139367	LOC100523226	olfactory receptor 4C15-like	pseudo
100153360	chr1	313147803	313148717	LOC100153360	olfactory receptor 4C11-like	protein-coding
100523584	chr1	313166922	313177418	LOC100523584	olfactory receptor 4C11-like	pseudo
100154570	chr1	313177869	313183701	LOC100154570	olfactory receptor 4A15-like	pseudo
100624233	chr1	313204227	313232498	LOC100624233	HERV-R_7q21.2 provirus ancestral Env polyprotein-like	pseudo
100523942	chr1	313237024	313271911	LOC100523942	olfactory receptor 10AG1-like	pseudo
100524127	chr1	313280387	313281277	LOC100524127	olfactory receptor 4A47-like	pseudo
100524297	chr1	313282681	313283605	LOC100524297	olfactory receptor 4A47-like	pseudo
100739237	chr1	313343967	313345864	LOC100739237	nucleolar MIF4G domain-containing protein 1-like	pseudo
100624680	chr1	313360453	313368655	LOC100624680	olfactory receptor 1052-like	pseudo
100739311	chr1	313374928	313375851	LOC100739311	olfactory receptor 4A47-like	pseudo
100739346	chr1	313377255	313378145	LOC100739346	olfactory receptor 4A47-like	pseudo
100739387	chr1	313386621	313416173	LOC100739387	olfactory receptor 10AG1-like	pseudo
100526091	chr1	313443017	313443973	LOC100526091	olfactory receptor 5T2-like	pseudo
100525906	chr1	313449747	313450671	LOC100525906	olfactory receptor 8J3-like	pseudo
100525380	chr1	313480132	313480902	LOC100525380	olfactory receptor 8H3-like	pseudo
100525554	chr1	313490164	313491092	LOC100525554	olfactory receptor 8I2-like	pseudo
100625642	chr1	313506056	313506992	LOC100625642	olfactory receptor 5W2-like	pseudo
100625546	chr1	313538011	313543876	LOC100625546	olfactory receptor 140-like	pseudo
100525729	chr1	313569775	313570706	LOC100525729	olfactory receptor 4A47-like	pseudo
100625742	chr1	313601248	313602286	LOC100625742	olfactory receptor 5W2-like	pseudo
100625842	chr1	313607813	313609023	LOC100625842	E3 ubiquitin-protein ligase RNF130-like	pseudo
100625921	chr1	313610363	313611760	LOC100625921	serine/threonine-protein phosphatase 2B catalytic subunit beta isoform-like	pseudo
100625445	chr1	313625990	313626913	LOC100625445	olfactory receptor 4A47-like	pseudo
100625341	chr1	313654674	313663468	LOC100625341	nuclease-sensitive element-binding protein 1-like	pseudo
100625237	chr1	313671032	313673316	LOC100625237	olfactory receptor 10AG1-like	pseudo
100512672	chr10	4783257	5184633	LOC100512672	protein FAM5C-like	protein-coding
100520798	chr10	14071119	14071830	LOC100520798	14-3-3 protein zeta/delta-like	pseudo
100521858	chr10	14263137	14421660	LOC100521858	uncharacterized LOC100521858	protein-coding
100514914	chr10	19757499	19843979	LOC100514914	uncharacterized protein C1orf101-like	protein-coding
100736579	chr10	20146909	20187939	LOC100736579	uncharacterized LOC100736579	protein-coding
100516102	chr10	20383677	20756612	KIF26B	kinesin family member 26B	protein-coding
100294707	chr10	20923785	21568712	SMYD3	SET and MYND domain containing 3	protein-coding
100736839	chr10	21539018	21563004	LOC100736839	uncharacterized LOC100736839	miscRNA
100518090	chr10	22216003	22345104	LOC100518090	uncharacterized LOC100518090	protein-coding
100625764	chr10	22250155	22267534	LOC100625764	leucine carboxyl methyltransferase 1-like	protein-coding
100625660	chr10	22268768	22269685	LOC100625660	serine/threonine-protein phosphatase 6 catalytic subunit-like	pseudo
100737187	chr10	22529510	22530012	LOC100737187	pro-opiomelanocortin-like	pseudo
100518626	chr10	22598110	22599237	LOC100518626	protein-tyrosine sulfotransferase 2-like	pseudo
100518801	chr10	22734939	22735328	LOC100518801	pro-opiomelanocortin-like	protein-coding
100519166	chr10	22943160	22944858	LOC100519166	uncharacterized LOC100519166	protein-coding
100626378	chr10	22994703	23058724	LOC100626378	pro-opiomelanocortin-like	protein-coding
100626578	chr10	23228590	23229417	LOC100626578	AP-1 complex-associated regulatory protein-like	pseudo
100626475	chr10	23229457	23244039	LOC100626475	uncharacterized LOC100626475	pseudo
100626755	chr10	23318060	23333706	LOC100626755	uncharacterized LOC100626755	protein-coding
100626028	chr10	23383855	23390280	LOC100626028	uncharacterized LOC100626028	protein-coding
397525	chr10	24337539	24406888	CFH	complement factor H	protein-coding
100525832	chr10	28860962	28971999	LOC100525832	protein phosphatase 1 regulatory subunit 12B-like	pseudo
100621290	chr10	33958626	34122900	LOC100621290	BDNF/NT-3 growth factors receptor-like	protein-coding
100511655	chr10	37574196	37635284	B4GALT1	UDP-Gal:betaGlcNAc beta 1,4- galactosyltransferase, polypeptide 1	protein-coding
100514001	chr10	38400189	38401064	LOC100514001	peroxisomal biogenesis factor 19-like	pseudo
100737160	chr10	38519501	38520376	LOC100737160	peroxisomal biogenesis factor 19-like	pseudo
100622217	chr10	45065122	45104243	LOC100622217	mitogen-activated protein kinase kinase kinase 8-like	protein-coding
100737056	chr10	52610207	52744045	LOC100737056	FERM domain-containing protein 4A-like	protein-coding
100516216	chr10	54077928	54092977	LOC100516216	ankyrin repeat domain-containing protein 26-like	protein-coding
100516390	chr10	54093218	54162148	ANKRD26	ankyrin repeat domain 26	protein-coding
100520629	chr10	58090300	58100948	LOC100520629	uncharacterized LOC100520629	protein-coding
100522568	chr10	60032625	60239402	PLXDC2	plexin domain containing 2	protein-coding
100517911	chr10	71403790	71415400	LOC100517911	ankyrin repeat and SOCS box protein 13-like	protein-coding
100522458	chr10	75648868	75707963	LARP4B	La ribonucleoprotein domain family, member 4B	protein-coding
100517300	chr10	78747040	78752320	LOC100517300	uncharacterized LOC100517300	pseudo
100517489	chr10	78768771	78828920	LOC100517489	sushi domain-containing protein 4-like	pseudo
100621920	chr10	78815707	78816560	LOC100621920	cyclin-dependent kinase 17-like	pseudo
100517672	chr10	78830511	78831294	LOC100517672	uncharacterized protein C19orf52-like	pseudo
100516391	chr10	78877716	78878897	LOC100516391	phosphatidylinositol-3,4,5-trisphosphate 3-phosphatase and dual-specificity protein phosphatase PTEN-like	pseudo
100518572	chr10	78988747	78989528	LOC100518572	uncharacterized protein C19orf52-like	pseudo
100518212	chr10	79035803	79036984	LOC100518212	phosphatidylinositol-3,4,5-trisphosphate 3-phosphatase and dual-specificity protein phosphatase PTEN-like	pseudo
100518392	chr10	79051282	79054225	LOC100518392	uncharacterized LOC100518392	protein-coding
396914	chr11	5725	138292	CRY	CRY protein	protein-coding
100521146	chr11	1860878	1955822	LOC100521146	tumor necrosis factor receptor superfamily member 19-like	protein-coding
100736809	chr11	4197558	4202081	LOC100736809	60S ribosomal protein L21-like	protein-coding
396763	chr11	5309584	5483531	FLT1	fms-related tyrosine kinase 1 (vascular endothelial growth factor/vascular permeability factor receptor)	protein-coding
503545	chr11	6317578	6359913	SLC7A1	solute carrier family 7 (cationic amino acid transporter, y+ system), member 1	protein-coding
100155651	chr11	9431604	9618933	LOC100155651	stAR-related lipid transfer protein 13-like	protein-coding
100623824	chr11	11852520	12121589	LOC100623824	neuronal migration protein doublecortin-like	protein-coding
100522696	chr11	12153275	12204213	LOC100522696	spermatogenesis- and oogenesis-specific basic helix-loop-helix-containing protein 2-like	protein-coding
100156017	chr11	12355555	12364743	CCNA1	cyclin A1	protein-coding
100738930	chr11	21475976	21533802	LOC100738930	leucine-rich repeat-containing protein 63-like	protein-coding
100155038	chr11	21696072	21757686	CPB2	carboxypeptidase B2 (plasma)	protein-coding
100625050	chr11	24760262	24865189	LOC100625050	epithelial-stromal interaction protein 1-like	protein-coding
100511470	chr11	25821639	26011446	LOC100511470	uncharacterized protein KIAA0564-like	protein-coding
100621461	chr11	45096869	45216197	LOC100621461	flotillin-1-like	pseudo
100520632	chr11	46254161	46663963	KLHL1	kelch-like 1 (Drosophila)	protein-coding
100739352	chr11	53368465	53584290	LOC100739352	uncharacterized LOC100739352	protein-coding
100625639	chr11	57450473	57575346	LOC100625639	60S ribosomal protein L10-like	pseudo
100737321	chr11	62877789	62882049	LOC100737321	cytochrome c oxidase subunit 5B, mitochondrial-like	pseudo
100737621	chr11	66667182	67319627	GPC5	glypican 5	protein-coding
100517850	chr11	70591445	70749846	LOC100517850	multidrug resistance-associated protein 4-like	pseudo
100518213	chr11	70779814	70852608	LOC100518213	multidrug resistance-associated protein 4-like	protein-coding
100518860	chr11	71059813	71227114	LOC100518860	multidrug resistance-associated protein 4-like	pseudo
100153359	chr11	71299575	71437957	LOC100153359	multidrug resistance-associated protein 4-like	pseudo
100620159	chr11	71572975	71767991	LOC100620159	multidrug resistance-associated protein 4-like	protein-coding
100154594	chr11	72265092	72406386	UGGT2	UDP-glucose glycoprotein glucosyltransferase 2	protein-coding
100158183	chr11	74553730	74694136	FARP1	FERM, RhoGEF (ARHGEF) and pleckstrin domain protein 1 (chondrocyte-derived)	protein-coding
100154569	chr11	74697730	74774043	STK24	serine/threonine kinase 24	protein-coding
100525886	chr11	78326038	78332469	LOC100525886	methyltransferase-like protein 21C-like	protein-coding
494565	chr11	86117963	86134737	LAMP-1	lysosome-associated membrane glycoprotein 1	protein-coding
100738776	chr11	87212173	87401756	LOC100738776	RING finger protein 17-like	protein-coding
397561	chr12	1023513	1032662	FASN	fatty acid synthase	protein-coding
100739739	chr12	1048579	1052119	LOC100739739	fatty acid synthase-like	protein-coding
100620805	chr12	3985471	3996925	LOC100620805	uncharacterized LOC100620805	miscRNA
100520512	chr12	11615579	11716664	ABCA8	ATP-binding cassette, sub-family A (ABC1), member 8	protein-coding
100625802	chr12	17994889	18037003	LOC100625802	leucine-rich repeat-containing protein 37A2-like	protein-coding
100523462	chr12	18157271	18205028	PLEKHM1	pleckstrin homology domain containing, family M (with RUN domain) member 1	protein-coding
100512859	chr12	26802476	26841148	ACSF2	acyl-CoA synthetase family member 2	protein-coding
100513042	chr12	26844338	26852552	LOC100513042	radical S-adenosyl methionine domain-containing protein 1, mitochondrial-like	protein-coding
100513231	chr12	27061029	27117824	ABCC3	ATP-binding cassette, sub-family C (CFTR/MRP), member 3	protein-coding
100512492	chr12	27120096	27135820	ANKRD40	ankyrin repeat domain 40	protein-coding
100625081	chr12	27142915	27170608	LOC100625081	luc7-like protein 3-like	protein-coding
100737915	chr12	35794845	35938565	TEX14	testis expressed 14	protein-coding
100524826	chr12	37509659	37617303	LOC100524826	uncharacterized LOC100524826	protein-coding
100623732	chr12	46562786	46602220	LOC100623732	vitronectin-like	pseudo
100624611	chr12	46576547	46587651	LOC100624611	proton-coupled folate transporter-like	protein-coding
100624511	chr12	46603791	46609857	LOC100624511	sterile alpha and TIR motif-containing protein 1-like	protein-coding
100737916	chr12	46617895	46628167	LOC100737916	solute carrier family 13 member 2-like	pseudo
100624703	chr12	46634109	46662437	LOC100624703	forkhead box protein N1-like	pseudo
100624794	chr12	46669543	46671686	LOC100624794	protein unc-119 homolog A-like	protein-coding
100624895	chr12	46672772	46681272	LOC100624895	GPI transamidase component PIG-S-like	protein-coding
100517495	chr12	48551817	48621516	CPD	carboxypeptidase D	protein-coding
100738021	chr12	50810939	50811868	LOC100738021	olfactory receptor 1A1-like	protein-coding
100624795	chr12	50864887	50892001	LOC100624795	uncharacterized LOC100624795	protein-coding
100516152	chr12	50907893	50908834	LOC100516152	olfactory receptor 1D2-like	protein-coding
100516336	chr12	50917403	50918343	LOC100516336	olfactory receptor 1G1-like	pseudo
100516511	chr12	50933615	50934550	LOC100516511	olfactory receptor 1A1-like	protein-coding
100516694	chr12	50940990	50941928	LOC100516694	olfactory receptor 1A1-like	protein-coding
100516876	chr12	50954319	50957618	LOC100516876	olfactory receptor 1A1-like	protein-coding
100517054	chr12	51038035	51038973	LOC100517054	olfactory receptor 1A1-like	protein-coding
100513947	chr12	51050704	51051633	LOC100513947	olfactory receptor 1A1-like	protein-coding
100625664	chr12	51068321	51069250	LOC100625664	olfactory receptor 1A1-like	protein-coding
100627505	chr12	51093734	51094672	LOC100627505	olfactory receptor 1A1-like	protein-coding
100627793	chr12	51103565	51104503	LOC100627793	olfactory receptor 1A1-like	protein-coding
100625767	chr12	51128553	51129482	LOC100625767	olfactory receptor 1A1-like	protein-coding
100627599	chr12	51154743	51155669	LOC100627599	olfactory receptor 1A1-like	protein-coding
100625856	chr12	51165588	51166517	LOC100625856	olfactory receptor 1A1-like	protein-coding
100738547	chr12	51187033	51187983	LOC100738547	olfactory receptor 1P1-like	protein-coding
100517779	chr12	51253899	51254870	LOC100517779	olfactory receptor-like protein DTMT-like	protein-coding
100516108	chr12	54447905	54492875	LOC100516108	proline-, glutamic acid- and leucine-rich protein 1-like	protein-coding
100529212	chr12	55993468	56001070	ODF4	outer dense fiber of sperm tails 4	protein-coding
396903	chr12	56124991	56235644	LOC396903	myosin	protein-coding
100511592	chr12	56296936	56336396	NDEL1	nudE nuclear distribution E homolog (A. nidulans)-like 1	protein-coding
100736982	chr12	57808734	57933831	LOC100736982	myosin-13-like	protein-coding
100157532	chr13	566282	742612	LOC100157532	copine-4-like	protein-coding
100624545	chr13	2605374	2681869	LOC100624545	acetylcholinesterase collagenic tail peptide-like	protein-coding
100526184	chr13	19794743	20125881	OSBPL10	oxysterol binding protein-like 10	protein-coding
100511532	chr13	20262458	20287095	LOC100511532	CKLF-like MARVEL transmembrane domain-containing protein 6-like	protein-coding
100739831	chr13	28345202	28380660	LOC100739831	uncharacterized LOC100739831	protein-coding
100170138	chr13	34208689	34210406	PMAP-23	antibacterial protein	protein-coding
100626446	chr13	34212738	34216708	LOC100626446	uncharacterized LOC100626446	pseudo
100517557	chr13	36025256	36166798	CACNA2D2	calcium channel, voltage-dependent, alpha 2/delta subunit 2	protein-coding
100620941	chr13	37286561	37296453	LOC100620941	poly(rC)-binding protein 4-like	protein-coding
100511102	chr13	38638073	38980245	CACNA1D	calcium channel, voltage-dependent, L type, alpha 1D subunit	protein-coding
100739864	chr13	73546987	73569947	LOC100739864	protein SEC13 homolog	protein-coding
100144510	chr13	82682287	82806558	SLCO2A1	solute carrier organic anion transporter family, member 2A1	protein-coding
100739719	chr13	90213942	90214713	LOC100739719	tetraspanin-6-like	protein-coding
100525306	chr13	100593722	100741224	MBNL1	muscleblind-like splicing regulator 1	protein-coding
100522279	chr13	122036175	122650822	NAALADL2	N-acetylated alpha-linked acidic dipeptidase-like 2	protein-coding
100155750	chr13	141224933	141253604	LSG1	large subunit GTPase 1 homolog (S. cerevisiae)	protein-coding
100153948	chr13	147429356	147483519	PARP14	poly (ADP-ribose) polymerase family, member 14	protein-coding
100519390	chr13	147581304	147621200	PARP9	poly (ADP-ribose) polymerase family, member 9	protein-coding
100627794	chr13	147763363	147842728	LOC100627794	coiled-coil domain-containing protein 58-like	protein-coding
396866	chr13	147798372	147806455	LOC396866	stefin A1	protein-coding
100620808	chr13	148628972	148835696	STXBP5L	syntaxin binding protein 5-like	protein-coding
100627852	chr13	170960168	170961094	LOC100627852	olfactory receptor 5K1-like	protein-coding
100153406	chr13	171118046	171118969	LOC100153406	olfactory receptor 5K3-like	protein-coding
100156225	chr13	171157645	171158574	LOC100156225	olfactory receptor 5K3-like	protein-coding
100157439	chr13	171181028	171181957	LOC100157439	olfactory receptor 5K1-like	protein-coding
100153810	chr13	171215394	171220667	LOC100153810	olfactory receptor 5K3-like	protein-coding
100620259	chr13	171346679	171347620	LOC100620259	olfactory receptor 5K1-like	pseudo
100620552	chr13	171386627	171391422	LOC100620552	olfactory receptor 5K1-like	protein-coding
100620443	chr13	171397168	171405515	LOC100620443	olfactory receptor 5K3-like	pseudo
100621264	chr13	171815073	171816026	LOC100621264	olfactory receptor 5K3-like	protein-coding
397663	chr13	199291037	199568630	APP	amyloid beta (A4) precursor protein	protein-coding
100512633	chr13	208205560	208300127	RUNX1	runt-related transcription factor 1	protein-coding
100517006	chr13	213446607	213492325	LOC100517006	immunoglobulin superfamily member 5-like	protein-coding
100625539	chr14	8849	12916	LOC100625539	uncharacterized LOC100625539	protein-coding
100157041	chr14	138548	145240	CDK20	cyclin-dependent kinase 20	protein-coding
100520406	chr14	156523	227301	LOC100520406	uncharacterized LOC100520406	protein-coding
100739440	chr14	2838620	2839255	LOC100739440	GTP-binding protein Di-Ras2-like	protein-coding
100627666	chr14	4382299	4389509	LOC100627666	leucine zipper putative tumor suppressor 1-like	protein-coding
100153880	chr14	13933442	14125466	HMBOX1	homeobox containing 1	protein-coding
100152011	chr14	21067891	21090965	LOC100152011	kynurenine/alpha-aminoadipate aminotransferase, mitochondrial-like	protein-coding
100524906	chr14	32518895	32596465	WDR66	WD repeat domain 66	protein-coding
100154995	chr14	43167585	43217590	LOC100154995	signal peptide peptidase-like 3-like	protein-coding
397113	chr14	52053314	52149508	SLC5A1	solute carrier family 5 (sodium/glucose cotransporter), member 1	protein-coding
397376	chr14	52153413	52186822	SLC5A4	solute carrier family 5 (low affinity glucose cotransporter), member 4	protein-coding
100622494	chr14	52191017	52205786	LOC100622494	uncharacterized LOC100622494	protein-coding
100737170	chr14	52217148	52219393	LOC100737170	uncharacterized LOC100737170	pseudo
100153481	chr14	52254693	52256211	LOC100153481	immunoglobulin omega chain-like	pseudo
100622797	chr14	52259732	52266014	LOC100622797	uncharacterized LOC100622797	protein-coding
100154316	chr14	52270666	52271915	LOC100154316	immunoglobulin iota chain-like	protein-coding
100623458	chr14	52392758	52393450	LOC100623458	ig lambda chain V-III region SH-like	other
100623670	chr14	52404114	52408075	LOC100623670	uncharacterized LOC100623670	protein-coding
100625262	chr14	53051016	53057255	LOC100625262	leucine-rich repeat-containing protein C22orf36-like	protein-coding
397095	chr14	53069773	53079985	GGT1	gamma-glutamyltransferase 1	protein-coding
100157523	chr14	53082458	53104963	GGT5	gamma-glutamyltransferase 5	protein-coding
100626009	chr14	54471307	54510865	LOC100626009	zinc finger protein 74-like	protein-coding
396856	chr14	57571497	58002782	RYR2	ryanodine receptor 2 (cardiac)	protein-coding
100157377	chr14	58899859	58965804	EDARADD	EDAR-associated death domain	protein-coding
100156432	chr14	61442843	61548780	LOC100156432	Potassium channel, subfamily K, member 1	protein-coding
100158048	chr14	62424703	62523959	SIPA1L2	signal-induced proliferation-associated 1 like 2	protein-coding
100156849	chr14	63246894	63507742	DISC1	disrupted in schizophrenia 1	protein-coding
100157881	chr14	65040690	65075744	URB2	URB2 ribosome biogenesis 2 homolog (S. cerevisiae)	protein-coding
100152623	chr14	65569345	65633423	LOC100152623	zinc finger protein 37A-like	protein-coding
100627762	chr14	65658413	65741099	LOC100627762	zinc finger protein 33B-like	pseudo
100516157	chr14	94385324	94482281	LOC100516157	uncharacterized LOC100516157	pseudo
100156540	chr14	111677237	111708332	RPP30	ribonuclease P/MRP 30kDa subunit	protein-coding
100624435	chr14	115917430	115956022	LOC100624435	cytochrome P450 2C18-like	pseudo
100624257	chr14	115966798	116034534	LOC100624257	cytochrome P450 2C26-like	pseudo
403106	chr14	116112709	116147616	CYP2C32	cytochrome P450 2C32	protein-coding
403215	chr14	116204589	116244868	CYP2C49	cytochrome P450 2C49	protein-coding
100737990	chr14	116255042	116274452	LOC100737990	cytochrome P450 2C26-like	pseudo
397535	chr14	120400942	120478884	ABCC2	ATP-binding cassette, sub-family C (CFTR/MRP), member 2	protein-coding
100152738	chr14	120490880	120574699	DNMBP	dynamin binding protein	protein-coding
403107	chr14	120679547	120707845	CYP2C33	cytochrome P450 2C33	protein-coding
100135662	chr14	120757214	120854090	CHUK	conserved helix-loop-helix ubiquitous kinase	protein-coding
100739741	chr14	120804260	120814945	LOC100739741	cytochrome P450 2C23-like	protein-coding
100152602	chr14	125260183	125380998	LOC100152602	coiled-coil domain-containing protein 147-like	protein-coding
100155918	chr14	132275936	132378849	SHOC2	soc-2 suppressor of clear homolog (C. elegans)	protein-coding
100155915	chr14	133941076	134028401	LOC100155915	vesicle transport through interaction with t-SNAREs homolog 1A-like	protein-coding
100156349	chr14	134028672	134046078	LOC100156349	probable palmitoyltransferase ZDHHC6-like	protein-coding
100627133	chr14	134049214	134096512	LOC100627133	long-chain-fatty-acid--CoA ligase 5-like	protein-coding
100157783	chr14	140493302	140495166	LOC100157783	nanos homolog 1-like	protein-coding
100625949	chr14	143242718	143283387	LOC100625949	pleckstrin homology domain-containing family A member 1-like	protein-coding
100155225	chr14	143338796	143373181	LOC100155225	BTB/POZ domain-containing protein 16-like	protein-coding
100157647	chr14	143414763	143469079	PLEKHA1	pleckstrin homology domain containing, family A (phosphoinositide binding specific) member 1	protein-coding
100624964	chr14	152262985	152308709	LOC100624964	janus kinase and microtubule-interacting protein 3-like	protein-coding
100153798	chr14	153333846	153334788	LOC100153798	olfactory receptor 13A1-like	pseudo
100155752	chr14	153339954	153346226	LOC100155752	olfactory receptor 13A1-like	protein-coding
100157349	chr14	153372707	153373723	LOC100157349	olfactory receptor 13A1-like	protein-coding
100627167	chr14	153392546	153398831	LOC100627167	olfactory receptor 13A1-like	protein-coding
100514734	chr14	153404162	153405178	LOC100514734	olfactory receptor 13A1-like	protein-coding
100627357	chr14	153427332	153428348	LOC100627357	olfactory receptor 13A1-like	protein-coding
100156664	chr14	153445978	153447226	LOC100156664	olfactory receptor 13G1-like	protein-coding
100153720	chr14	153651330	153678025	LOC100153720	uncharacterized LOC100153720	pseudo
100621526	chr15	1494438	1495497	LOC100621526	interleukin-20 receptor subunit alpha-like	pseudo
100521523	chr15	1622504	1623563	LOC100521523	interleukin-20 receptor subunit alpha-like	pseudo
100622102	chr15	2734100	2901568	KIF5C	kinesin family member 5C	protein-coding
100519056	chr15	3748112	3823169	LOC100519056	origin recognition complex subunit 4-like	protein-coding
100520808	chr15	9034653	9571284	ARHGAP15	Rho GTPase activating protein 15	protein-coding
100625807	chr15	18416733	18459842	LOC100625807	lactase-phlorizin hydrolase-like	protein-coding
100512373	chr15	19811142	20021753	LOC100512373	transmembrane protein 163-like	protein-coding
100520334	chr15	35268829	35303278	GLI2	GLI family zinc finger 2	protein-coding
100623642	chr15	36053761	36095079	LOC100623642	secretin receptor-like	protein-coding
100521408	chr15	36096854	36140714	LOC100521408	primary ciliary dyskinesia protein 1-like	protein-coding
100626328	chr15	43390499	43392052	LOC100626328	ubiquitin carboxyl-terminal hydrolase 17-like protein 2-like	protein-coding
100514555	chr15	43482900	43621134	LOC100514555	myotubularin-related protein 8-like	protein-coding
100621620	chr15	52135052	52232988	IRF2	interferon regulatory factor 2	protein-coding
396719	chr15	53377731	53476039	SORBS2	sorbin and SH3 domain containing 2	protein-coding
100623954	chr15	76703531	77197784	LOC100623954	potassium voltage-gated channel subfamily H member 7-like	protein-coding
100621555	chr15	85633926	85924977	MYO3B	myosin IIIB	protein-coding
100157866	chr15	110692104	110841024	DNAH7	dynein, axonemal, heavy chain 7	protein-coding
100154896	chr15	116127712	116215682	CASP10	caspase 10, apoptosis-related cysteine peptidase	protein-coding
100511661	chr15	116465660	116493674	STRADB	STE20-related kinase adaptor beta	protein-coding
397182	chr15	131682267	131684608	IGFBP5	insulin-like growth factor binding protein 5	protein-coding
100153145	chr15	139167945	139175343	MRPL44	mitochondrial ribosomal protein L44	protein-coding
100512686	chr15	142086244	142147797	IRS1	insulin receptor substrate 1	protein-coding
100513826	chr15	142948614	142959574	LOC100513826	thiamine transporter 2-like	protein-coding
100516940	chr15	144981400	145024076	LOC100516940	nuclear autoantigen Sp-100-like	protein-coding
100521478	chr15	153792411	153825378	LOC100521478	NADH dehydrogenase [ubiquinone] 1 alpha subcomplex subunit 10, mitochondrial-like	protein-coding
100521645	chr15	153831165	153831859	LOC100521645	ras-related protein Rab-28-like	pseudo
100521825	chr15	153834269	153835216	LOC100521825	olfactory receptor 6B2-like	protein-coding
100521996	chr15	153842969	153843907	LOC100521996	olfactory receptor 6B3-like	protein-coding
100513119	chr15	155272556	155279670	LOC100513119	cyclin-dependent kinase 20-like	pseudo
100513889	chr15	155311062	155323256	LOC100513889	putative serine protease 47-like	protein-coding
100513693	chr15	155323174	155334243	LOC100513693	protein FAM22G-like	protein-coding
100514433	chr15	155457046	155464378	LOC100514433	protein FAM22G-like	protein-coding
100739695	chr15	155514403	155539740	LOC100739695	uncharacterized LOC100739695	pseudo
100513317	chr15	155553891	155554661	LOC100513317	coiled-coil-helix-coiled-coil-helix domain-containing protein 2, mitochondrial-like	protein-coding
100736955	chr16	242226	523553	LOC100736955	catenin delta-2-like	protein-coding
100623921	chr16	3466224	3705471	LOC100623921	dynein heavy chain 5, axonemal-like	protein-coding
100518874	chr16	4309814	4338080	LOC100518874	protein FAM105A-like	protein-coding
100521757	chr16	6144037	6159117	LOC100521757	zinc finger protein 622-like	protein-coding
100520112	chr16	25520176	25621341	FYB	FYN binding protein	protein-coding
100517063	chr16	67212825	67458672	GABRB2	gamma-aminobutyric acid (GABA) A receptor, beta 2	protein-coding
100623647	chr16	75191970	75275542	GRIA1	glutamate receptor, ionotropic, AMPA 1	protein-coding
100521529	chr16	86105791	86109162	LOC100521529	leukocyte immunoglobulin-like receptor subfamily A member 6-like	protein-coding
100521696	chr16	86124719	86131340	LOC100521696	leukocyte immunoglobulin-like receptor subfamily B member 5-like	protein-coding
100521875	chr16	86141357	86144780	LOC100521875	leukocyte immunoglobulin-like receptor subfamily A member 6-like	pseudo
100522046	chr16	86146172	86158536	LOC100522046	ferritin light chain-like	pseudo
100522225	chr16	86158618	86165995	LOC100522225	leukocyte immunoglobulin-like receptor subfamily B member 3-like	protein-coding
100522407	chr16	86175846	86179292	LOC100522407	leukocyte immunoglobulin-like receptor subfamily A member 6-like	pseudo
100522579	chr16	86192922	86200562	LOC100522579	leukocyte immunoglobulin-like receptor subfamily B member 3-like	pseudo
100522767	chr16	86217552	86220994	LOC100522767	leukocyte immunoglobulin-like receptor subfamily A member 6-like	pseudo
100522960	chr16	86224370	86226829	LOC100522960	ferritin light chain-like	pseudo
100523149	chr16	86233533	86241650	LOC100523149	leukocyte immunoglobulin-like receptor subfamily A member 6-like	pseudo
100622253	chr16	86314008	86317414	LOC100622253	leukocyte immunoglobulin-like receptor subfamily A member 6-like	pseudo
100622358	chr16	86329197	86347805	LOC100622358	leukocyte immunoglobulin-like receptor subfamily A member 6-like	pseudo
100622460	chr16	86348425	86370552	LOC100622460	leukocyte immunoglobulin-like receptor subfamily B member 3-like	pseudo
100622773	chr16	86396835	86400276	LOC100622773	leukocyte immunoglobulin-like receptor subfamily A member 6-like	pseudo
100738617	chr16	86403937	86415485	LOC100738617	ferritin light chain-like	pseudo
100622568	chr16	86415538	86421004	LOC100622568	leukocyte immunoglobulin-like receptor subfamily A member 6-like	pseudo
100738696	chr16	86430811	86435802	LOC100738696	ferritin light chain-like	pseudo
100622873	chr16	86455420	86459459	LOC100622873	leukocyte immunoglobulin-like receptor subfamily A member 6-like	protein-coding
100622160	chr16	86462056	86470297	LOC100622160	leukocyte immunoglobulin-like receptor subfamily B member 3-like	protein-coding
100622668	chr16	86486084	86493157	LOC100622668	leukocyte immunoglobulin-like receptor subfamily B member 3-like	pseudo
100524773	chr17	103312	129481	LOC100524773	low-density lipoprotein receptor-related protein 2-like	protein-coding
100156235	chr17	151649	152700	CLDN23	claudin 23	protein-coding
100524963	chr17	232115	270402	LOC100524963	casein kinase I isoform alpha-like	pseudo
100623742	chr17	424963	425416	LOC100623742	40S ribosomal protein S19-like	protein-coding
100157832	chr17	1827228	2303129	SGCZ	sarcoglycan, zeta	protein-coding
100156093	chr17	3407513	3577959	LOC100156093	tumor suppressor candidate 3-like	protein-coding
100623956	chr17	13774790	14038121	PSD3	pleckstrin and Sec7 domain containing 3	protein-coding
100738215	chr17	27781771	27886970	LOC100738215	uncharacterized LOC100738215	protein-coding
100625300	chr17	31715779	31749476	LOC100625300	ras and Rab interactor 2-like	protein-coding
100625469	chr17	37232084	37238061	LOC100625469	carbonic anhydrase 9-like	pseudo
100737954	chr17	47067094	47075584	LOC100737954	ral GTPase-activating protein subunit beta-like	protein-coding
641357	chr17	47080659	47083902	SMAF1	small adipocyte factor 1	protein-coding
100739059	chr17	55754029	55764722	LOC100739059	extracellular sulfatase Sulf-2-like	protein-coding
100513322	chr17	57826810	57850693	TMEM189	transmembrane protein 189	protein-coding
100621864	chr18	3287950	3555409	LOC100621864	dipeptidyl aminopeptidase-like protein 6-like	protein-coding
100516050	chr18	6029301	6072290	LOC100516050	GTP-binding protein Rheb-like	protein-coding
100621797	chr18	7391388	7392329	LOC100621797	olfactory receptor 6V1-like	protein-coding
100621376	chr18	7440011	7446697	LOC100621376	prolactin-inducible protein homolog	protein-coding
100622463	chr18	7715203	7720911	LOC100622463	T-cell receptor beta chain ANA 11-like	other
100621559	chr18	7724092	7811482	LOC100621559	T-cell receptor beta chain T17T-22-like	protein-coding
100623890	chr18	8278230	8279174	LOC100623890	olfactory receptor 9A4-like	protein-coding
100623796	chr18	8297298	8298242	LOC100623796	olfactory receptor 9A4-like	protein-coding
100624258	chr18	8303824	8304618	LOC100624258	olfactory receptor 9A4-like	protein-coding
100514612	chr18	9534503	9622680	BRAF	v-raf murine sarcoma viral oncogene homolog B1	protein-coding
100514997	chr18	9722738	9814084	LOC100514997	DENN domain-containing protein 2A-like	protein-coding
100521167	chr18	12568096	12849962	LOC100521167	diacylglycerol kinase iota-like	protein-coding
100519990	chr18	20950854	20973511	LOC100519990	protein FAM71F1-like	protein-coding
100521760	chr18	21272235	21657236	LOC100521760	uncharacterized LOC100521760	protein-coding
100524120	chr18	22603518	23072562	GRM8	glutamate receptor, metabotropic 8	protein-coding
100620234	chr18	33788132	33946832	LOC100620234	forkhead box protein P2-like	protein-coding
100525726	chr18	43752382	44004168	BBS9	Bardet-Biedl syndrome 9	protein-coding
100514933	chr18	47596237	47917241	CHN2	chimerin 2	protein-coding
100520876	chr18	50838877	50917036	LOC100520876	sorting nexin-10-like	protein-coding
100523342	chr18	52262354	52396562	OSBPL3	oxysterol binding protein-like 3	protein-coding
100522585	chr18	52443558	52487482	DFNA5	deafness, autosomal dominant 5	protein-coding
100524966	chr18	53703981	53887545	LOC100524966	tensin-3-like	pseudo
100515636	chr18	55497953	55587964	LOC100515636	2-oxoglutarate dehydrogenase, mitochondrial-like	protein-coding
100627067	chr2	534576	546730	LOC100627067	uncharacterized LOC100627067	protein-coding
100515995	chr2	549590	579889	OSBPL5	oxysterol binding protein-like 5	protein-coding
100737419	chr2	10047714	10056541	LOC100737419	pregnancy-associated glycoprotein 2-like	protein-coding
100511861	chr2	10060857	10061217	LOC100511861	proteasome assembly chaperone 4-like	pseudo
100524786	chr2	10082528	10091217	LOC100524786	pregnancy-associated glycoprotein 2-like	protein-coding
100515876	chr2	11507449	11508387	LOC100515876	olfactory receptor 5AN1-like	protein-coding
100516059	chr2	11517132	11518070	LOC100516059	olfactory receptor 5AN1-like	protein-coding
100516243	chr2	11525200	11526138	LOC100516243	olfactory receptor 5AN1-like	protein-coding
100523228	chr2	11535028	11537502	LOC100523228	olfactory receptor 5AN1-like	protein-coding
100523422	chr2	11603440	11607964	LOC100523422	olfactory receptor 5AN1-like	protein-coding
100623139	chr2	11613151	11614089	LOC100623139	olfactory receptor 5AN1-like	protein-coding
100623052	chr2	11625178	11626116	LOC100623052	olfactory receptor 5AN1-like	protein-coding
100523589	chr2	11631353	11635055	LOC100523589	olfactory receptor 5AN1-like	protein-coding
100516591	chr2	11667391	11668329	LOC100516591	olfactory receptor 5AN1-like	protein-coding
100517514	chr2	11964618	11993885	LOC100517514	glycine N-acyltransferase-like	protein-coding
100518109	chr2	11996607	12008278	LOC100518109	glycine N-acyltransferase-like	pseudo
100518644	chr2	12017380	12031127	LOC100518644	glycine N-acyltransferase-like	protein-coding
100517803	chr2	12057642	12070868	LOC100517803	glycine N-phenylacetyltransferase-like	protein-coding
100514753	chr2	12986808	13003134	UBE2L6	ubiquitin-conjugating enzyme E2L 6	protein-coding
100516178	chr2	13142341	13143255	LOC100516178	olfactory receptor 4Q2-like	pseudo
100625180	chr2	13320609	13324709	LOC100625180	proteoglycan 3-like	protein-coding
100739611	chr2	13338056	13342131	LOC100739611	proteoglycan 3-like	protein-coding
100517262	chr2	13833289	13834221	LOC100517262	olfactory receptor 5G3-like	protein-coding
100520293	chr2	14006737	14007687	LOC100520293	olfactory receptor 1013-like	pseudo
100520122	chr2	14010821	14017670	LOC100520122	olfactory receptor 9G4-like	pseudo
100519942	chr2	14023819	14031853	LOC100519942	olfactory receptor 9G4-like	protein-coding
100519759	chr2	14034262	14035197	LOC100519759	olfactory receptor 1013-like	protein-coding
100519587	chr2	14049628	14050545	LOC100519587	olfactory receptor 1013-like	protein-coding
100519409	chr2	14062810	14063728	LOC100519409	olfactory receptor 9G9-like	pseudo
100519239	chr2	14069901	14070831	LOC100519239	olfactory receptor 140-like	pseudo
100518535	chr2	14082691	14083608	LOC100518535	olfactory receptor 9G1-like	protein-coding
100518356	chr2	14098017	14098949	LOC100518356	olfactory receptor 2B2-like	protein-coding
100519074	chr2	14103952	14104875	LOC100519074	olfactory receptor 1019-like	pseudo
100518174	chr2	14116162	14117115	LOC100518174	olfactory receptor 5AP2-like	protein-coding
100737329	chr2	14199641	14200570	LOC100737329	olfactory receptor 4C16-like	pseudo
100737368	chr2	14222486	14223440	LOC100737368	olfactory receptor 4C46-like	pseudo
100520478	chr2	14269594	14270537	LOC100520478	olfactory receptor 1009-like	pseudo
100520660	chr2	14278659	14279608	LOC100520660	olfactory receptor 1002-like	pseudo
100518894	chr2	14539044	14539972	LOC100518894	olfactory receptor 4C16-like	pseudo
100520997	chr2	14561880	14583414	LOC100520997	olfactory receptor 4C46-like	pseudo
100522729	chr2	14669733	14670671	LOC100522729	olfactory receptor 140-like	protein-coding
100523488	chr2	14733203	14734135	LOC100523488	olfactory receptor 4C15-like	protein-coding
100522543	chr2	14753110	14754048	LOC100522543	olfactory receptor 140-like	protein-coding
100517579	chr2	14765540	14766469	LOC100517579	olfactory receptor 4C46-like	protein-coding
100521842	chr2	14983863	14984706	LOC100521842	olfactory receptor 4C12-like	pseudo
100516666	chr2	15004879	15005811	LOC100516666	olfactory receptor 4C16-like	protein-coding
100516486	chr2	15022431	15023363	LOC100516486	olfactory receptor 4C16-like	protein-coding
100516317	chr2	15043994	15044923	LOC100516317	olfactory receptor 4C46-like	protein-coding
100522010	chr2	15059902	15060763	LOC100522010	olfactory receptor 4C12-like	pseudo
100515430	chr2	15260455	15317930	LOC100515430	olfactory receptor 4S1-like	protein-coding
100515076	chr2	15286969	15287898	LOC100515076	olfactory receptor 4X2-like	protein-coding
100519187	chr2	15393696	15394619	LOC100519187	olfactory receptor 4P4-like	protein-coding
100515602	chr2	15400277	15401209	LOC100515602	olfactory receptor 4C16-like	protein-coding
100739250	chr2	15413424	15414360	LOC100739250	olfactory receptor 4C11-like	pseudo
397229	chr2	17854696	17862468	FUCT1	GDP-fucose transporter 1	protein-coding
100523837	chr2	26811302	26895458	LOC100523837	proline-rich protein 5-like	protein-coding
100524189	chr2	27119416	27138746	LOC100524189	COMM domain-containing protein 9-like	protein-coding
100739367	chr2	41538517	41655082	LOC100739367	protein kinase C-binding protein NELL1-like	protein-coding
100525979	chr2	54999241	55008484	LOC100525979	olfactory receptor 2M4-like	pseudo
100525806	chr2	55020055	55032176	LOC100525806	olfactory receptor 2M5-like	pseudo
100517702	chr2	57014453	57015394	LOC100517702	olfactory receptor 11L1-like	protein-coding
100620917	chr2	61201036	61218279	LOC100620917	olfactory receptor 24-like	protein-coding
100113470	chr2	61344295	61359139	CYP4F2	cytochrome P450, family 4, subfamily F, polypeptide 2	protein-coding
100739130	chr2	61441578	61442672	LOC100739130	cytochrome P450 4F11-like	protein-coding
100736730	chr2	62292908	62293879	LOC100736730	olfactory receptor 7A17-like	protein-coding
100522789	chr2	62307659	62308637	LOC100522789	olfactory receptor 7A17-like	pseudo
100522424	chr2	62309476	62331376	LOC100522424	olfactory receptor-like protein OLF4-like	protein-coding
100521715	chr2	62344729	62345661	LOC100521715	olfactory receptor 7A17-like	protein-coding
100522982	chr2	62361539	62362492	LOC100522982	olfactory receptor 7A10-like	protein-coding
100627001	chr2	62399393	62404403	LOC100627001	olfactory receptor 7C1-like	protein-coding
100523171	chr2	62412414	62413367	LOC100523171	olfactory receptor-like protein OLF4-like	protein-coding
100521545	chr2	62480310	62481242	LOC100521545	olfactory receptor-like protein OLF4-like	protein-coding
100521364	chr2	62492136	62493068	LOC100521364	olfactory receptor 7A17-like	protein-coding
100521182	chr2	62507452	62508408	LOC100521182	olfactory receptor 7C2-like	protein-coding
100521001	chr2	62518693	62519649	LOC100521001	olfactory receptor 7A17-like	pseudo
100520829	chr2	62536622	62537611	LOC100520829	olfactory receptor 7A10-like	protein-coding
100520664	chr2	62544425	62546846	LOC100520664	protection of telomeres protein 1-like	pseudo
100520481	chr2	62552214	62553113	LOC100520481	olfactory receptor 7A17-like	pseudo
100520295	chr2	62562658	62569135	LOC100520295	olfactory receptor-like protein OLF4-like	pseudo
100520124	chr2	62580087	62585436	LOC100520124	olfactory receptor 7A17-like	protein-coding
100519945	chr2	62589757	62590698	LOC100519945	olfactory receptor 7A10-like	protein-coding
100519591	chr2	62624580	62625548	LOC100519591	olfactory receptor-like protein OLF4-like	protein-coding
100624838	chr2	62637036	62638000	LOC100624838	olfactory receptor 7A17-like	pseudo
397354	chr2	62644828	62645796	OR7A17	olfactory receptor	protein-coding
100519414	chr2	62669688	62670662	LOC100519414	olfactory receptor 7A17-like	protein-coding
100526097	chr2	62731033	62751902	LOC100526097	olfactory receptor-like protein OLF4-like	protein-coding
100510893	chr2	62754478	62755410	LOC100510893	olfactory receptor 7A17-like	protein-coding
100511069	chr2	62769112	62770044	LOC100511069	olfactory receptor 7A17-like	protein-coding
100511247	chr2	62780961	62781893	LOC100511247	olfactory receptor 7A17-like	protein-coding
100511440	chr2	62796418	62797374	LOC100511440	olfactory receptor 7C2-like	protein-coding
100514567	chr2	62807987	62808943	LOC100514567	olfactory receptor 7A5-like	pseudo
100514756	chr2	62821139	62822094	LOC100514756	olfactory receptor 7C2-like	pseudo
100514948	chr2	62850782	62852662	LOC100514948	olfactory receptor-like protein OLF4-like	pseudo
100512890	chr2	62871538	62872506	LOC100512890	olfactory receptor 7A10-like	protein-coding
100513072	chr2	62882750	62883720	LOC100513072	olfactory receptor 7A10-like	pseudo
100513270	chr2	62897237	62898214	LOC100513270	olfactory receptor 7A17-like	pseudo
100513461	chr2	62913509	62914479	LOC100513461	olfactory receptor 7A17-like	pseudo
100521890	chr2	62931931	62932887	LOC100521890	olfactory receptor 7C2-like	protein-coding
100522242	chr2	62947407	62948339	LOC100522242	olfactory receptor 7A17-like	protein-coding
100514036	chr2	62959257	62960189	LOC100514036	olfactory receptor 7A17-like	protein-coding
100738217	chr2	62973884	62974816	LOC100738217	olfactory receptor 7A17-like	protein-coding
100738259	chr2	62977384	62998254	LOC100738259	olfactory receptor-like protein OLF4-like	protein-coding
100511623	chr2	63003279	63004235	LOC100511623	olfactory receptor 7A5-like	pseudo
100511805	chr2	63021030	63021983	LOC100511805	olfactory receptor 7A17-like	pseudo
100511984	chr2	63028860	63031298	LOC100511984	protection of telomeres protein 1-like	pseudo
100512156	chr2	63035500	63036468	LOC100512156	olfactory receptor 7A17-like	protein-coding
100512334	chr2	63046304	63047321	LOC100512334	olfactory receptor-like protein OLF4-like	pseudo
100512522	chr2	63063716	63064657	LOC100512522	olfactory receptor 7A17-like	protein-coding
100512706	chr2	63073032	63073999	LOC100512706	olfactory receptor 7A17-like	pseudo
100738881	chr2	63356726	63357679	LOC100738881	olfactory receptor-like protein OLF4-like	protein-coding
100511804	chr2	67899730	67905516	LOC100511804	olfactory receptor 18-like	protein-coding
100526096	chr2	67914554	67915483	LOC100526096	olfactory receptor 7E24-like	protein-coding
100524133	chr2	67931821	67935297	LOC100524133	olfactory receptor 18-like	protein-coding
100621091	chr2	67937624	67948382	LOC100621091	olfactory receptor 18-like	protein-coding
100524303	chr2	67964012	67965042	LOC100524303	olfactory receptor 18-like	pseudo
100524482	chr2	67973896	67974825	LOC100524482	olfactory receptor 7E24-like	protein-coding
100620208	chr2	67981495	67983358	LOC100620208	olfactory receptor 7E24-like	protein-coding
100524668	chr2	67996282	67997199	LOC100524668	olfactory receptor 7E24-like	protein-coding
100524849	chr2	68011264	68012193	LOC100524849	olfactory receptor 18-like	protein-coding
100525032	chr2	68030398	68031405	LOC100525032	olfactory receptor 7E24-like	protein-coding
100525208	chr2	68037508	68038432	LOC100525208	olfactory receptor 7A17-like	pseudo
100525386	chr2	68046922	68050784	LOC100525386	olfactory receptor 7A10-like	pseudo
100739131	chr2	68059519	68060448	LOC100739131	olfactory receptor 18-like	pseudo
396788	chr2	68082637	68083718	LOC396788	olfactory receptor	protein-coding
100525910	chr2	68084188	68109838	LOC100525910	olfactory receptor 7E24-like	pseudo
100522302	chr2	68137384	68138313	LOC100522302	olfactory receptor 7E24-like	protein-coding
100523948	chr2	68163168	68170611	LOC100523948	olfactory receptor 18-like	protein-coding
100739297	chr2	68177004	68177928	LOC100739297	olfactory receptor 7A17-like	pseudo
100739339	chr2	68184740	68185676	LOC100739339	olfactory receptor 7A10-like	pseudo
100739368	chr2	68187636	68190873	LOC100739368	olfactory receptor 7E24-like	protein-coding
100739415	chr2	68190886	68196969	LOC100739415	olfactory receptor 7E24-like	protein-coding
100739456	chr2	68214797	68215303	LOC100739456	olfactory receptor 7E24-like	protein-coding
396791	chr2	68222846	68223775	LOC396791	olfactory receptor	protein-coding
100515010	chr2	68282826	68283749	LOC100515010	olfactory receptor 7D4-like	protein-coding
100521772	chr2	68309304	68320846	LOC100521772	olfactory receptor 18-like	protein-coding
100521247	chr2	68320941	68321879	LOC100521247	olfactory receptor 7D2-like	protein-coding
100521430	chr2	68329536	68330474	LOC100521430	olfactory receptor 7C1-like	protein-coding
100521604	chr2	68337744	68338665	LOC100521604	olfactory receptor 7C2-like	pseudo
100521068	chr2	68339716	68362045	LOC100521068	olfactory receptor 7E24-like	protein-coding
100294705	chr2	70037079	70078643	CARM1	coactivator-associated arginine methyltransferase 1	protein-coding
100521840	chr2	70078779	70084464	LOC100521840	protein YIPF2-like	protein-coding
100522007	chr2	70084645	70085644	LOC100522007	uncharacterized protein C19orf52-like	protein-coding
100518896	chr2	70687428	70718929	LOC100518896	vomeronasal type-2 receptor 26-like	pseudo
100522063	chr2	72483089	72484153	LOC100522063	heterogeneous nuclear ribonucleoproteins A2/B1-like	protein-coding
100739416	chr2	72484174	72514181	LOC100739416	putative methyl-CpG-binding domain protein 3-like 5-like	protein-coding
100522980	chr2	72526600	72527664	LOC100522980	heterogeneous nuclear ribonucleoproteins A2/B1-like	protein-coding
100522423	chr2	72542681	72569824	LOC100522423	uncharacterized LOC100522423	protein-coding
100522241	chr2	72570063	72570752	LOC100522241	putative methyl-CpG-binding domain protein 3-like 5-like	protein-coding
100524666	chr2	77148856	77157328	LOC100524666	abhydrolase domain-containing protein FAM108A-like	protein-coding
100518825	chr2	86264963	86322704	ANKDD1B	ankyrin repeat and death domain containing 1B	protein-coding
100624743	chr2	90617050	90689463	LOC100624743	serine incorporator 5-like	protein-coding
100515711	chr2	91865070	91953221	SSBP2	single-stranded DNA binding protein 2	protein-coding
100515882	chr2	119784056	119983735	TMEM232	transmembrane protein 232	protein-coding
100519705	chr2	123463429	123612815	LOC100519705	small conductance calcium-activated potassium channel protein 2-like	protein-coding
100523663	chr2	128195764	128248510	LOC100523663	DTW domain-containing protein 2-like	protein-coding
100512589	chr2	133255977	133398260	ZNF608	zinc finger protein 608	protein-coding
100517085	chr2	143765732	143768848	LOC100517085	F-box/LRR-repeat protein 21-like	protein-coding
100518899	chr2	143773899	143784724	LOC100518899	leukocyte cell-derived chemotaxin-2-like	protein-coding
100271727	chr2	143969145	144151823	TRPM2	transient receptor potential cation channel, subfamily M, member 2	protein-coding
100519415	chr2	144019821	144051595	LOC100519415	mothers against decapentaplegic homolog 5-like	protein-coding
100514339	chr2	148875910	148887461	LOC100514339	protocadherin beta-2-like	protein-coding
100521779	chr2	148910217	148913202	LOC100521779	protocadherin beta-4-like	protein-coding
100514515	chr2	148922995	148924737	LOC100514515	protocadherin beta-5-like	protein-coding
100739340	chr2	148932557	148934424	LOC100739340	protocadherin beta-10-like	protein-coding
100739369	chr2	148934568	148938119	PCDHB16	protocadherin beta 16	protein-coding
100739419	chr2	148942983	148948597	LOC100739419	protocadherin beta-6-like	protein-coding
100515601	chr2	149020186	149027866	LOC100515601	protocadherin beta-6-like	protein-coding
100739498	chr2	149034329	149035962	LOC100739498	protocadherin beta-17-like	pseudo
100737316	chr2	149090893	149094185	LOC100737316	protocadherin beta-11-like	protein-coding
100517214	chr2	149220768	149225775	LOC100517214	protocadherin gamma-A7-like	protein-coding
100518183	chr2	158558893	158559822	LOC100518183	olfactory receptor 4P4-like	protein-coding
100518363	chr2	158569526	158570464	LOC100518363	olfactory receptor 4P4-like	protein-coding
100518543	chr2	158574719	158575657	LOC100518543	olfactory receptor 4P4-like	protein-coding
100518722	chr2	158586550	158587488	LOC100518722	olfactory receptor 4P4-like	protein-coding
100518900	chr2	158603037	158605529	LOC100518900	olfactory receptor 5D13-like	protein-coding
100519081	chr2	158607340	158614104	LOC100519081	olfactory receptor 5D13-like	protein-coding
100627521	chr2	158657535	158659148	LOC100627521	olfactory receptor 5L1-like	protein-coding
100623059	chr2	158976504	158979340	LOC100623059	olfactory receptor 8H3-like	pseudo
100623144	chr2	158985405	158986352	LOC100623144	olfactory receptor 8H3-like	protein-coding
100739019	chr2	158991216	158993617	LOC100739019	olfactory receptor 5T2-like	pseudo
100522791	chr2	159009700	159011703	LOC100522791	olfactory receptor 5T1-like	protein-coding
100522603	chr2	159030162	159031103	LOC100522603	olfactory receptor 8K3-like	protein-coding
100514706	chr2	159334581	159335528	LOC100514706	olfactory receptor 5M10-like	protein-coding
100512830	chr2	159390167	159391111	LOC100512830	olfactory receptor 140-like	protein-coding
100512650	chr2	159401185	159402126	LOC100512650	olfactory receptor 4C6-like	protein-coding
100512461	chr2	159410136	159411080	LOC100512461	olfactory receptor 140-like	protein-coding
100627769	chr2	159487141	159522496	LOC100627769	olfactory receptor 2M2-like	protein-coding
100525280	chr2	160111301	160126556	LOC100525280	olfactory receptor 4C15-like	pseudo
100628149	chr2	160147367	160171945	LOC100628149	glutamine-dependent NAD(+) synthetase-like	pseudo
100525454	chr2	160190126	160193980	LOC100525454	olfactory receptor 4C46-like	pseudo
100525636	chr2	160214506	160225071	LOC100525636	olfactory receptor 4C11-like	pseudo
100525809	chr2	160236783	160243701	LOC100525809	olfactory receptor 4P4-like	pseudo
100526160	chr2	160358018	160358947	LOC100526160	olfactory receptor 4C46-like	protein-coding
100510954	chr2	160389804	160390732	LOC100510954	olfactory receptor 4C46-like	pseudo
100514452	chr2	160868005	160868937	LOC100514452	olfactory receptor 2M3-like	protein-coding
100624443	chr2	161636413	161653989	LOC100624443	olfactory receptor 2T2-like	pseudo
100739523	chr2	161658229	161658801	LOC100739523	olfactory receptor 2T2-like	pseudo
100624080	chr2	161666814	161667749	LOC100624080	olfactory receptor 2T12-like	pseudo
100512953	chr3	3528569	3822657	SDK1	sidekick cell adhesion molecule 1	protein-coding
100518654	chr3	7175415	7266269	ZNF3	zinc finger protein 3	protein-coding
100523598	chr3	10188653	10278810	HIP1	huntingtin interacting protein 1	protein-coding
397383	chr3	10351991	10359671	TRIM50	tripartite motif containing 50	protein-coding
100519247	chr3	19601868	19672866	GTF3C1	general transcription factor IIIC, polypeptide 1, alpha 220kDa	protein-coding
100739592	chr3	22228505	22236675	LOC100739592	uncharacterized LOC100739592	protein-coding
100521259	chr3	22237424	22247809	LOC100521259	uncharacterized LOC100521259	protein-coding
100515887	chr3	29618658	29877403	LOC100515887	poly(A)-specific ribonuclease PARN-like	protein-coding
100522863	chr3	35873023	36254457	RBFOX1	RNA binding protein, fox-1 homolog (C. elegans) 1	protein-coding
100625824	chr3	45093849	45102848	LOC100625824	protein FAM22C-like	pseudo
100737123	chr3	45106040	45113443	LOC100737123	zinc finger protein 169-like	protein-coding
100525865	chr3	49135052	49159692	STARD7	StAR-related lipid transfer (START) domain containing 7	protein-coding
100625156	chr3	59620075	59620830	LOC100625156	ig kappa chain V-II region RPMI 6410-like	other
100624691	chr3	59628677	59629236	LOC100624691	ig kappa chain V-I region HK102-like	other
100739851	chr3	59634662	59635506	LOC100739851	ig kappa chain V-II region RPMI 6410-like	other
100736574	chr3	59638402	59639041	LOC100736574	ig kappa chain V-I region HK102-like	other
100736617	chr3	59648030	59648985	LOC100736617	ig kappa chain V-II region RPMI 6410-like	other
100736649	chr3	59655654	59656204	LOC100736649	ig kappa chain V-I region HK102-like	other
100524798	chr3	62982989	63131658	DNAH6	dynein, axonemal, heavy chain 6	protein-coding
100622942	chr3	63261981	63400063	LOC100622942	60S ribosomal protein L6-like	pseudo
100622743	chr3	72860317	72902105	LOC100622743	rab11 family-interacting protein 5-like	protein-coding
100521368	chr3	83605340	83748649	LOC100521368	COMM domain-containing protein 1-like	protein-coding
100519087	chr3	95897345	96298364	LOC100519087	neurexin-1-alpha-like	protein-coding
100525459	chr3	101023870	101322659	SRBD1	S1 RNA binding domain 1	protein-coding
100519306	chr3	117360466	117450767	PLB1	phospholipase B1	protein-coding
100522434	chr3	121926919	121936816	MFSD2B	major facilitator superfamily domain containing 2B	protein-coding
100626631	chr3	140477387	140565196	LOC100626631	tetratricopeptide repeat protein 15-like	protein-coding
100736789	chr3	140512247	140527875	LOC100736789	40S ribosomal protein S7-like	protein-coding
100736753	chr3	140525909	140553408	LOC100736753	collectin-11-like	protein-coding
100516971	chr3	142904429	142923271	LOC100516971	uncharacterized LOC100516971	protein-coding
100516671	chr3	142942374	142964785	LOC100516671	butyrophilin subfamily 1 member A1-like	protein-coding
100519141	chr3	143132145	143155238	LOC100519141	uncharacterized LOC100519141	protein-coding
100519307	chr3	143174570	143181265	LOC100519307	butyrophilin subfamily 1 member A1-like	protein-coding
100518303	chr3	143300315	143301325	LOC100518303	uncharacterized LOC100518303	protein-coding
100518119	chr3	143302052	143326628	LOC100518119	butyrophilin subfamily 1 member A1-like	protein-coding
100518482	chr3	143410371	143411381	LOC100518482	uncharacterized LOC100518482	protein-coding
100519479	chr3	143479724	143484825	LOC100519479	butyrophilin subfamily 1 member A1-like	protein-coding
100520903	chr3	144291451	144296077	LOC100520903	zinc finger protein 567-like	protein-coding
100519833	chr3	144296170	144296788	LOC100519833	uncharacterized LOC100519833	protein-coding
100521084	chr3	144371413	144372180	LOC100521084	serine/arginine-rich splicing factor 9-like	pseudo
100521445	chr3	144391668	144397897	LOC100521445	achaete-scute homolog 1-like	pseudo
100621060	chr3	144411281	144412002	LOC100621060	proteasome subunit beta type-5-like	pseudo
100155271	chr4	4164808	4340402	LOC100155271	protein FAM135B-like	protein-coding
100155706	chr4	6135474	6238772	KHDRBS3	KH domain containing, RNA binding, signal transduction associated 3	protein-coding
100157293	chr4	8523646	8555804	LOC100157293	Transmembrane protein 71	protein-coding
100157152	chr4	8707508	9006869	LOC100157152	potassium voltage-gated channel subfamily KQT member 3-like	protein-coding
100739006	chr4	9055579	9089138	LOC100739006	otoconin-90-like	pseudo
100151870	chr4	11095451	11113125	LOC100151870	gasdermin-C-like	protein-coding
100525460	chr4	30266240	30647927	PKHD1L1	polycystic kidney and hepatic disease 1 (autosomal recessive)-like 1	protein-coding
100739513	chr4	30509808	30519938	LOC100739513	enhancer of yellow 2 transcription factor homolog	protein-coding
100337657	chr4	34441657	34641574	ZFPM2	zinc finger protein, multitype 2	protein-coding
100156500	chr4	35528889	35616168	DPYS	dihydropyrimidinase	protein-coding
100514101	chr4	46411665	46419909	RBM12B	RNA binding motif protein 12B	protein-coding
100157283	chr4	55300059	55426115	WWP1	WW domain containing E3 ubiquitin protein ligase 1	protein-coding
100152961	chr4	66612148	66661818	CRISPLD1	cysteine-rich secretory protein LCCL domain containing 1	protein-coding
100153212	chr4	70341257	70379434	LACTB2	lactamase, beta 2	protein-coding
100153039	chr4	81026157	81089595	NSMAF	neutral sphingomyelinase (N-SMase) activation associated factor	protein-coding
100151956	chr4	90338614	90371885	LOC100151956	T-box transcription factor TBX19-like	protein-coding
100155439	chr4	91887961	91900992	LOC100155439	SPT3-associated factor 42	protein-coding
100736733	chr4	97403439	97430022	LOC100736733	intelectin-2-like	protein-coding
100170390	chr4	108901286	108901356	TRNAG-CCC	transfer RNA glycine (anticodon CCC)	tRNA
100518836	chr4	110237390	110255066	LOC100518836	tetratricopeptide repeat protein 35-like	pseudo
100519022	chr4	110270433	110289012	LOC100519022	uncharacterized LOC100519022	protein-coding
100519190	chr4	110289230	110295386	LOC100519190	neuroblastoma breakpoint family member 6-like	protein-coding
100517759	chr4	110321857	110335203	LOC100517759	myomegalin-like	protein-coding
100627087	chr4	110390748	110428169	LOC100627087	myomegalin-like	protein-coding
100626981	chr4	110454692	110562535	LOC100626981	myomegalin-like	pseudo
100154006	chr4	116180390	116190993	BCAS2	breast carcinoma amplified sequence 2	protein-coding
100153223	chr4	117027271	117266078	MAGI3	membrane associated guanylate kinase, WW and PDZ domain containing 3	protein-coding
100523434	chr4	125375921	125377667	LOC100523434	protein FAM190B-like	pseudo
100153446	chr4	126491806	126500746	LOC100153446	pancreatic alpha-amylase-like	pseudo
397109	chr4	131845556	132550018	DPYD	dihydropyrimidine dehydrogenase	protein-coding
100153143	chr4	135199786	135322343	LOC100153143	breast cancer anti-estrogen resistance protein 3-like	protein-coding
100738492	chr4	141120743	141218375	LOC100738492	uncharacterized LOC100738492	protein-coding
100152219	chr4	141945998	141981863	LOC100152219	epithelial chloride channel protein-like	pseudo
100512780	chr4	142010284	142055193	LOC100512780	calcium-activated chloride channel regulator 4-like	protein-coding
100154624	chr4	142080450	142110260	CLCA4	chloride channel accessory 4	protein-coding
100520379	chr5	2169207	2193456	PARVG	parvin, gamma	protein-coding
100620082	chr5	2460737	2465925	LOC100620082	uncharacterized LOC100620082	protein-coding
100523243	chr5	2524701	2548950	LOC100523243	sulfotransferase 4A1-like	protein-coding
100153788	chr5	3724912	3748576	LOC100153788	postacrosomal sheath WW domain-binding protein-like	protein-coding
100737177	chr5	3766085	3774119	LOC100737177	alpha-N-acetylgalactosaminidase-like	protein-coding
100526168	chr5	3780139	3781256	LOC100526168	sesquipedalian-2-like	protein-coding
100510960	chr5	3782815	3785997	LOC100510960	UPF0466 protein C22orf32, mitochondrial-like	protein-coding
100157442	chr5	3786926	3792175	NDUFA6	NADH dehydrogenase (ubiquinone) 1 alpha subcomplex, 6, 14kDa	protein-coding
397687	chr5	3810426	3815068	CYP2D25	vitamin D3 25-Hydroxylase	protein-coding
100511754	chr5	3825594	3844929	LOC100511754	transcription factor 20-like	protein-coding
100156627	chr5	3855940	3861631	LOC100156627	NADH dehydrogenase [ubiquinone] 1 alpha subcomplex subunit 6-like	protein-coding
100153254	chr5	8417823	8432482	CSF2RB	colony stimulating factor 2 receptor, beta, low-affinity (granulocyte-macrophage)	protein-coding
100513594	chr5	9687558	9774707	RBFOX2	RNA binding protein, fox-1 homolog (C. elegans) 2	protein-coding
100626910	chr5	9957636	9974165	LOC100626910	intestine-specific homeobox-like	pseudo
100737376	chr5	15067594	15101316	LOC100737376	cyclin-T1-like	protein-coding
100737412	chr5	15106778	15128523	LOC100737412	uncharacterized LOC100737412	protein-coding
100737440	chr5	18163927	18188037	LOC100737440	keratin, type II cuticular Hb2-like	protein-coding
100737483	chr5	18200548	18206747	LOC100737483	keratin, type II cytoskeletal 6A-like	protein-coding
100524373	chr5	18218891	18220161	LOC100524373	platelet factor 4-like	protein-coding
100523787	chr5	20724419	20793857	LOC100523787	uncharacterized LOC100523787	protein-coding
100737388	chr5	21032879	21038795	LOC100737388	olfactory receptor 9K2-like	pseudo
100737424	chr5	21042553	21043488	LOC100737424	olfactory receptor 12-like	pseudo
100737602	chr5	21096371	21109980	LOC100737602	olfactory receptor 1020-like	protein-coding
100512836	chr5	21136388	21137335	LOC100512836	olfactory receptor 12-like	protein-coding
100512655	chr5	21144542	21145483	LOC100512655	olfactory receptor 9K2-like	protein-coding
100525165	chr5	21164951	21165892	LOC100525165	olfactory receptor 9K2-like	protein-coding
100512466	chr5	21180443	21181447	LOC100512466	olfactory receptor 9K2-like	protein-coding
100623545	chr5	21236205	21237140	LOC100623545	olfactory receptor 6C3-like	protein-coding
100157506	chr5	21247775	21252404	LOC100157506	olfactory receptor 6C6-like	protein-coding
100156296	chr5	21256500	21257444	LOC100156296	olfactory receptor 6C6-like	protein-coding
100157944	chr5	21266917	21267855	LOC100157944	olfactory receptor 6C75-like	protein-coding
100155090	chr5	21277992	21279478	LOC100155090	olfactory receptor 6C3-like	pseudo
100153881	chr5	21279720	21280679	LOC100153881	olfactory receptor 6C75-like	protein-coding
100152670	chr5	21296500	21297438	LOC100152670	olfactory receptor 6C3-like	protein-coding
100157908	chr5	21316914	21317861	LOC100157908	olfactory receptor 6C2-like	protein-coding
100156762	chr5	21324271	21325200	LOC100156762	olfactory receptor 6C4-like	protein-coding
100155553	chr5	21337563	21338498	LOC100155553	olfactory receptor 6C2-like	protein-coding
100154329	chr5	21352787	21353725	LOC100154329	olfactory receptor 6C2-like	protein-coding
100153115	chr5	21362482	21363420	LOC100153115	olfactory receptor 6C75-like	protein-coding
100156723	chr5	21372188	21373818	LOC100156723	olfactory receptor 6C2-like	pseudo
100151922	chr5	21374349	21375287	LOC100151922	olfactory receptor 6C2-like	protein-coding
100153908	chr5	21406771	21407706	LOC100153908	olfactory receptor 6C2-like	protein-coding
100152277	chr5	21416224	21426223	LOC100152277	olfactory receptor 6C2-like	protein-coding
100157941	chr5	21436073	21437011	LOC100157941	olfactory receptor 6C2-like	protein-coding
100155550	chr5	21454846	21456649	LOC100155550	olfactory receptor 6C2-like	pseudo
100153112	chr5	21457572	21458523	LOC100153112	olfactory receptor 6C2-like	pseudo
100153526	chr5	21472051	21472983	LOC100153526	olfactory receptor 6C1-like	protein-coding
100154757	chr5	21476502	21484605	LOC100154757	olfactory receptor 6C3-like	protein-coding
100155964	chr5	21499197	21500138	LOC100155964	olfactory receptor 6C75-like	protein-coding
100156335	chr5	21500855	21501682	LOC100156335	olfactory receptor 6C75-like	protein-coding
100151882	chr5	21569699	21570631	LOC100151882	olfactory receptor 6C2-like	pseudo
100153075	chr5	21579179	21580544	LOC100153075	olfactory receptor 6C68-like	protein-coding
100157503	chr5	21589738	21590520	LOC100157503	olfactory receptor 6C2-like	pseudo
100153523	chr5	21591442	21593243	LOC100153523	olfactory receptor 6C2-like	pseudo
100154754	chr5	21599730	21600668	LOC100154754	olfactory receptor 6C68-like	protein-coding
100152666	chr5	21676238	21677173	LOC100152666	olfactory receptor 6C76-like	protein-coding
100620277	chr5	21686126	21687064	LOC100620277	olfactory receptor 6C65-like	protein-coding
100620182	chr5	21692500	21693441	LOC100620182	olfactory receptor 6C76-like	protein-coding
100620083	chr5	21700457	21708089	LOC100620083	olfactory receptor 6C2-like	pseudo
100523788	chr5	21714647	21715585	LOC100523788	olfactory receptor 6C2-like	protein-coding
100628063	chr5	21723128	21724084	LOC100628063	olfactory receptor 6C70-like	pseudo
100627963	chr5	21734937	21735869	LOC100627963	olfactory receptor 6C2-like	pseudo
100627871	chr5	21744427	21745380	LOC100627871	olfactory receptor 6C68-like	protein-coding
100627782	chr5	21757483	21758265	LOC100627782	olfactory receptor 6C2-like	pseudo
100627681	chr5	21759187	21760991	LOC100627681	olfactory receptor 6C2-like	pseudo
100627311	chr5	21767314	21768252	LOC100627311	olfactory receptor 6C68-like	protein-coding
100627212	chr5	21785614	21786552	LOC100627212	olfactory receptor 6C68-like	protein-coding
100627590	chr5	21795472	21798997	LOC100627590	olfactory receptor 6C2-like	pseudo
100627407	chr5	21802893	21810134	LOC100627407	olfactory receptor 6C75-like	protein-coding
100620469	chr5	21826985	21834798	LOC100620469	olfactory receptor 6C3-like	protein-coding
100627493	chr5	21837556	21838488	LOC100627493	olfactory receptor 6C1-like	protein-coding
100627116	chr5	21855133	21856071	LOC100627116	olfactory receptor 6C68-like	protein-coding
100737093	chr5	21907933	21908526	LOC100737093	olfactory receptor 6C2-like	protein-coding
100736637	chr5	21914603	21915538	LOC100736637	olfactory receptor 6C2-like	protein-coding
100737140	chr5	21926733	21927667	LOC100737140	olfactory receptor 6C2-like	pseudo
100736675	chr5	21929545	21930480	LOC100736675	olfactory receptor 6C2-like	protein-coding
100737179	chr5	21930994	21931754	LOC100737179	olfactory receptor 6C76-like	protein-coding
100736710	chr5	21944254	21945195	LOC100736710	olfactory receptor 6C75-like	protein-coding
100737215	chr5	21951191	21952126	LOC100737215	olfactory receptor 6C3-like	pseudo
100736743	chr5	21962838	21963776	LOC100736743	olfactory receptor 6C1-like	protein-coding
100156758	chr5	21979561	21980499	LOC100156758	olfactory receptor 6C68-like	protein-coding
100157938	chr5	21997605	22006398	LOC100157938	olfactory receptor 6C68-like	protein-coding
100155512	chr5	22007379	22008315	LOC100155512	olfactory receptor 6C2-like	pseudo
100523061	chr5	22014638	22018491	LOC100523061	olfactory receptor 6C68-like	pseudo
100152700	chr5	22022807	22023744	LOC100152700	olfactory receptor 6C2-like	pseudo
100156333	chr5	22041072	22042016	LOC100156333	olfactory receptor 6C2-like	protein-coding
100157541	chr5	22058477	22059410	LOC100157541	olfactory receptor 6C2-like	pseudo
100152311	chr5	22070784	22071719	LOC100152311	olfactory receptor 6C2-like	pseudo
100153490	chr5	22078096	22079031	LOC100153490	olfactory receptor 6C2-like	protein-coding
100154718	chr5	22087305	22088251	LOC100154718	olfactory receptor 6C2-like	pseudo
100155931	chr5	22095956	22096891	LOC100155931	olfactory receptor 6C2-like	protein-coding
100156719	chr5	22104027	22104959	LOC100156719	olfactory receptor 6C2-like	pseudo
100524494	chr5	22111120	22112055	LOC100524494	olfactory receptor 6C2-like	protein-coding
100524678	chr5	22118133	22119068	LOC100524678	olfactory receptor 6C2-like	protein-coding
100519146	chr5	22130266	22131200	LOC100519146	olfactory receptor 6C2-like	pseudo
100524864	chr5	22133078	22134013	LOC100524864	olfactory receptor 6C2-like	protein-coding
100519312	chr5	22144376	22145463	LOC100519312	olfactory receptor 6C75-like	pseudo
100525044	chr5	22155847	22156218	LOC100525044	DNA-directed RNA polymerase III subunit RPC9-like	pseudo
100525221	chr5	22156918	22157856	LOC100525221	olfactory receptor 6C2-like	protein-coding
100519484	chr5	22166845	22167780	LOC100519484	olfactory receptor 6C2-like	protein-coding
100525397	chr5	22174494	22175432	LOC100525397	olfactory receptor 6C2-like	pseudo
100519659	chr5	22194967	22196087	LOC100519659	olfactory receptor 6C2-like	protein-coding
100512534	chr5	22349440	22350378	LOC100512534	olfactory receptor 6C2-like	protein-coding
100512715	chr5	22360385	22361323	LOC100512715	olfactory receptor 6C68-like	protein-coding
100512901	chr5	22374452	22375390	LOC100512901	olfactory receptor 6C2-like	pseudo
100513086	chr5	22377200	22378155	LOC100513086	olfactory receptor 6C2-like	pseudo
100513280	chr5	22384545	22385483	LOC100513280	olfactory receptor 6C68-like	protein-coding
100520907	chr5	22395990	22396924	LOC100520907	olfactory receptor 6C2-like	pseudo
100625596	chr5	22406772	22407707	LOC100625596	olfactory receptor 6C2-like	protein-coding
100521089	chr5	22416623	22417992	LOC100521089	olfactory receptor 6C2-like	protein-coding
100513471	chr5	22426270	22427217	LOC100513471	olfactory receptor 6C2-like	protein-coding
100155959	chr5	22436073	22437008	LOC100155959	olfactory receptor 6C2-like	protein-coding
100155510	chr5	22445516	22446435	LOC100155510	olfactory receptor 6C2-like	pseudo
100513857	chr5	22461064	22462004	LOC100513857	olfactory receptor 6C2-like	pseudo
100157159	chr5	22475787	22476725	LOC100157159	olfactory receptor 6C2-like	protein-coding
100155085	chr5	22477530	22478913	LOC100155085	olfactory receptor 6C2-like	pseudo
100151915	chr5	22487701	22488639	LOC100151915	olfactory receptor 6C75-like	protein-coding
100153110	chr5	22496145	22497083	LOC100153110	olfactory receptor 6C2-like	protein-coding
100154323	chr5	22511938	22512873	LOC100154323	olfactory receptor 6C2-like	protein-coding
100155548	chr5	22524583	22525513	LOC100155548	olfactory receptor 6C4-like	pseudo
100157581	chr5	22531916	22532851	LOC100157581	olfactory receptor 6C2-like	protein-coding
100514232	chr5	22551709	22556596	LOC100514232	olfactory receptor 6C76-like	protein-coding
100153519	chr5	22558559	22559530	LOC100153519	olfactory receptor 6C6-like	protein-coding
100154752	chr5	22571841	22572779	LOC100154752	olfactory receptor 6C3-like	protein-coding
100511633	chr5	24133013	24139006	RDH16	retinol dehydrogenase 16 (all-trans)	protein-coding
100156985	chr5	31262271	31417436	LOC100156985	uncharacterized LOC100156985	protein-coding
100737829	chr5	31487969	31638080	LOC100737829	SLIT-ROBO Rho GTPase-activating protein 1-like	protein-coding
100737998	chr5	31846119	31974404	LOC100737998	uncharacterized protein C12orf56 homolog	protein-coding
100623817	chr5	32189995	32288868	LOC100623817	TBC1 domain family member 30-like	pseudo
100511693	chr5	32920156	33085163	MSRB3	methionine sulfoxide reductase B3	protein-coding
100151994	chr5	38197156	38305654	LGR5	leucine-rich repeat containing G protein-coupled receptor 5	protein-coding
100627725	chr5	38614701	38715084	LOC100627725	tryptophan 5-hydroxylase 2-like	protein-coding
100154654	chr5	59187848	59189626	LOC100154654	centrin-2-like	pseudo
100155884	chr5	60736671	60851694	RERG	RAS-like, estrogen-regulated, growth inhibitor	protein-coding
100157726	chr5	63079376	63323175	ETV6	ets variant 6	protein-coding
100627089	chr5	66030456	66085371	LOC100627089	antigen WC1.1-like	protein-coding
100525817	chr5	78506127	78687258	LOC100525817	protein kinase C-binding protein NELL2-like	protein-coding
100739479	chr5	81513978	81519004	LOC100739479	transmembrane protein 106C-like	protein-coding
100622682	chr5	82486583	82489562	LOC100622682	olfactory receptor 8S1-like	protein-coding
100622785	chr5	82499432	82502397	LOC100622785	olfactory receptor 8S1-like	protein-coding
100622270	chr5	82505671	82510945	LOC100622270	olfactory receptor 8S1-like	protein-coding
100518662	chr5	92695214	92720761	LOC100518662	uncharacterized LOC100518662	protein-coding
100155832	chr5	99071989	99161511	LOC100155832	centrosomal protein of 290 kDa-like	protein-coding
100521496	chr6	869030	870391	LOC100521496	uncharacterized LOC100521496	protein-coding
100620371	chr6	873685	874674	LOC100620371	uncharacterized LOC100620371	protein-coding
448984	chr6	874065	876366
100513153	chr6	3555803	3592807	KIAA0182	Gse1 coiled-coil protein homolog (mouse)	protein-coding
100514648	chr6	4757807	4789297	WFDC1	WAP four-disulfide core domain 1	protein-coding
100126163	chr6	5698653	6358342	CDH13	cadherin 13, H-cadherin (heart)	protein-coding
100518307	chr6	7240481	7417888	LOC100518307	c-Maf-inducing protein-like	pseudo
100737910	chr6	13995783	14171266	LOC100737910	uncharacterized LOC100737910	protein-coding
100519194	chr6	15059050	15168595	ZFHX3	zinc finger homeobox 3	protein-coding
100620637	chr6	17391377	17398768	DOK4	docking protein 4	protein-coding
100511993	chr6	18405867	18473931	CNOT1	CCR4-NOT transcription complex, subunit 1	protein-coding
397123	chr6	26353888	26411799	MT-III	metallothionein-III	protein-coding
100511455	chr6	39308204	39340830	LOC100511455	protein LSM14 homolog A-like	protein-coding
100511881	chr6	41691622	41868530	LOC100511881	zinc finger protein 850-like	pseudo
403104	chr6	44968257	44978793	CYP2B22	cytochrome P450 2B22	protein-coding
100626407	chr6	52469152	52478506	LOC100626407	cationic amino acid transporter 3-like	protein-coding
100620152	chr6	52482312	52491971	LOC100620152	cationic amino acid transporter 3-like	pseudo
100620251	chr6	52501101	52506227	LOC100620251	cationic amino acid transporter 3-like	pseudo
100620344	chr6	52519282	52524960	LOC100620344	olfactory receptor 6C75-like	pseudo
100626505	chr6	52530319	52539325	LOC100626505	cationic amino acid transporter 3-like	pseudo
100522142	chr6	52543358	52549039	LOC100522142	cationic amino acid transporter 3-like	protein-coding
100521973	chr6	52549152	52559503	LOC100521973	olfactory receptor 6C75-like	pseudo
100521798	chr6	52567109	52572571	LOC100521798	cationic amino acid transporter 3-like	pseudo
100522321	chr6	52591924	52597056	LOC100522321	cationic amino acid transporter 3-like	protein-coding
100523609	chr6	52803521	52808690	LOC100523609	cationic amino acid transporter 3-like	protein-coding
100523792	chr6	52816714	52822287	LOC100523792	cationic amino acid transporter 3-like	protein-coding
100523969	chr6	52826762	52831794	LOC100523969	cationic amino acid transporter 3-like	pseudo
100524147	chr6	52839676	52845301	LOC100524147	cationic amino acid transporter 3-like	protein-coding
100524318	chr6	52853658	52859327	LOC100524318	cationic amino acid transporter 3-like	protein-coding
100623626	chr6	53675841	53685640	LOC100623626	immunoglobulin alpha Fc receptor-like	protein-coding
100141419	chr6	53693788	53700220	NCR1	natural cytotoxicity triggering receptor 1	protein-coding
100516741	chr6	53713891	53734346	NLRP2	NLR family, pyrin domain containing 2	protein-coding
100512054	chr6	53763240	53764467	LOC100512054	platelet glycoprotein VI-like	pseudo
100511639	chr6	53768138	53773987	LOC100511639	leukocyte immunoglobulin-like receptor subfamily B member 3-like	protein-coding
100516559	chr6	53786587	53811828	LOC100516559	NACHT, LRR and PYD domains-containing protein 2-like	pseudo
100141420	chr6	53815951	53834307	GP6	glycoprotein VI (platelet)	protein-coding
100517099	chr6	53902965	53909171	LOC100517099	leukocyte immunoglobulin-like receptor subfamily B member 5-like	protein-coding
100519780	chr6	54879609	54894847	LOC100519780	peroxisomal proliferator-activated receptor A-interacting complex 285 kDa protein-like	protein-coding
100515318	chr6	55842089	55842427	LOC100515318	protein FAM32A-like	protein-coding
100739613	chr6	55843619	55849361	LOC100739613	zinc finger and SCAN domain-containing protein 5B-like	protein-coding
100624276	chr6	56334067	56441173	LOC100624276	olfactory receptor 1038-like	protein-coding
100513362	chr6	56756227	56829188	LOC100513362	zinc finger protein 850-like	pseudo
100514055	chr6	67140141	67165746	LOC100514055	leucine-rich repeat-containing protein 38-like	protein-coding
100738064	chr6	72519912	72556843	LOC100738064	phospholipase A2, membrane associated-like	protein-coding
100518378	chr6	74545221	74577248	EPHA8	EPH receptor A8	protein-coding
100620677	chr6	82938420	83041339	LOC100620677	histone-binding protein RBBP4-like	protein-coding
100739024	chr6	83002382	83016114	LOC100739024	uncharacterized LOC100739024	miscRNA
100620771	chr6	83034072	83052966	SYNC	syncoilin, intermediate filament protein	protein-coding
100517163	chr6	88777773	88797787	TRIT1	tRNA isopentenyltransferase 1	protein-coding
100516678	chr6	107448230	107641399	LOC100516678	desmocollin-3-like	protein-coding
503700	chr6	117947967	118097705	PIK3C3	phosphatidylinositol 3-kinase, catalytic subunit type 3	protein-coding
100738520	chr6	132310697	132436571	LOC100738520	leucine-rich repeat-containing protein 7-like	protein-coding
100522082	chr6	151000883	151014516	LOC100522082	sodium/glucose cotransporter 4-like	protein-coding
100627285	chr6	151930490	152031918	LOC100627285	cytochrome P450 4A24-like	pseudo
403326	chr6	152037081	152047397	CYP4A24	cytochrome P450 4A24	protein-coding
100627844	chr6	152103984	152115722	LOC100627844	cytochrome P450 4A24-like	protein-coding
100737897	chr6	152125544	152139084	LOC100737897	cytochrome P450 4A24-like	protein-coding
100621142	chr6	152159765	152166705	LOC100621142	cytochrome P450 4A24-like	protein-coding
100523742	chr6	152170970	152186555	LOC100523742	cytochrome P450 4A25-like	protein-coding
100524092	chr6	152286733	152312861	LOC100524092	ATP synthase mitochondrial F1 complex assembly factor 1-like	protein-coding
100155536	chr7	5163209	5313233	BMP6	bone morphogenetic protein 6	protein-coding
100049697	chr7	12191535	12309282	DTNBP1	dystrobrevin binding protein 1	protein-coding
100153025	chr7	20198829	20368283	LOC100153025	RU2S	protein-coding
100738226	chr7	20536591	20603424	LOC100738226	dyslexia-associated protein KIAA0319-like	protein-coding
100152530	chr7	22438114	22439052	LOC100152530	olfactory receptor 2M2-like	protein-coding
100157765	chr7	22448129	22449067	LOC100157765	olfactory receptor 2M2-like	protein-coding
100156560	chr7	22460092	22461030	LOC100156560	olfactory receptor 2M2-like	protein-coding
100511332	chr7	23329353	23330297	LOC100511332	olfactory receptor 2G6-like	protein-coding
100516981	chr7	23334139	23335077	LOC100516981	putative olfactory receptor 2B8-like	pseudo
100156953	chr7	23337179	23338117	LOC100156953	putative olfactory receptor 2B8-like	protein-coding
100155751	chr7	23361054	23361998	LOC100155751	olfactory receptor 2G6-like	protein-coding
100154533	chr7	23371588	23372526	LOC100154533	putative olfactory receptor 2B8-like	protein-coding
100153320	chr7	23379627	23380571	LOC100153320	olfactory receptor 2G6-like	protein-coding
100152127	chr7	23398408	23399346	LOC100152127	putative olfactory receptor 2B8-like	protein-coding
100154932	chr7	23483415	23484353	LOC100154932	putative olfactory receptor 2B8-like	protein-coding
100518791	chr7	23488095	23510246	LOC100518791	olfactory receptor 2G6-like	pseudo
100156143	chr7	23515850	23516788	LOC100156143	putative olfactory receptor 2B8-like	protein-coding
100157348	chr7	23520636	23521580	LOC100157348	olfactory receptor 2G6-like	protein-coding
100157733	chr7	23529087	23530025	LOC100157733	putative olfactory receptor 2B8-like	protein-coding
100157322	chr7	23546555	23547499	LOC100157322	olfactory receptor 2G6-like	protein-coding
100625635	chr7	23555111	23556049	LOC100625635	putative olfactory receptor 2B8-like	protein-coding
100153719	chr7	23570001	23570864	LOC100153719	putative olfactory receptor 2B8-like	protein-coding
100157759	chr7	23660143	23661099	LOC100157759	olfactory receptor 2G6-like	protein-coding
100156552	chr7	23665686	23666623	LOC100156552	putative olfactory receptor 2B8-like	pseudo
100152501	chr7	23716691	23744672	ZSCAN16	zinc finger and SCAN domain containing 16	protein-coding
100515036	chr7	23763739	23764677	LOC100515036	putative olfactory receptor 2B8-like	protein-coding
100155320	chr7	23784935	23785879	LOC100155320	olfactory receptor 2G6-like	protein-coding
100156522	chr7	23794431	23795368	LOC100156522	putative olfactory receptor 2B8-like	pseudo
100738774	chr7	23809296	23810234	LOC100738774	putative olfactory receptor 2B8-like	protein-coding
100736977	chr7	24625603	24639275	LOC100736977	HLA class I histocompatibility antigen, A-69 alpha chain-like	pseudo
100037288	chr7	24641613	24645323	SLA-3	MHC class I antigen 3	protein-coding
100515735	chr7	24656045	24681738	LOC100515735	patr class I histocompatibility antigen, A-126 alpha chain-like	pseudo
100513601	chr7	24683604	24687177	LOC100513601	patr class I histocompatibility antigen, A-126 alpha chain-like	protein-coding
100515902	chr7	24704874	24719094	LOC100515902	patr class I histocompatibility antigen, A-126 alpha chain-like	pseudo
100135029	chr7	24721243	24724165	SLA-5	MHC class I antigen 5	protein-coding
100037293	chr7	24748105	24751627	SLA-1	MHC class I antigen 1	protein-coding
100513799	chr7	24749352	24750075	LOC100513799	uncharacterized LOC100513799	miscRNA
100738146	chr7	25275985	25283457	LOC100738146	gamma-aminobutyric acid type B receptor subunit 1-like	protein-coding
100626702	chr7	25291521	25292451	LOC100626702	olfactory receptor 2H1-like	pseudo
100516811	chr7	25352408	25353329	LOC100516811	olfactory receptor 10C1-like	pseudo
100516982	chr7	25358213	25375281	LOC100516982	olfactory receptor 2H2-like	pseudo
100517168	chr7	25382706	25388108	LOC100517168	olfactory receptor 6Q1-like	protein-coding
100517349	chr7	25396984	25397929	LOC100517349	olfactory receptor 11A1-like	pseudo
100517537	chr7	25398058	25399592	LOC100517537	peptidyl-prolyl cis-trans isomerase A-like	pseudo
100152893	chr7	25404552	25405478	LOC100152893	olfactory receptor 12D2-like	protein-coding
100517900	chr7	25412774	25413703	LOC100517900	olfactory receptor 24-like	pseudo
100518077	chr7	25423610	25424548	LOC100518077	olfactory receptor 14J1-like	protein-coding
100518258	chr7	25437627	25438553	LOC100518258	olfactory receptor 12D2-like	protein-coding
100518434	chr7	25449165	25450103	LOC100518434	olfactory receptor 14J1-like	protein-coding
100518616	chr7	25458315	25459241	LOC100518616	olfactory receptor 12D2-like	pseudo
100518792	chr7	25470529	25471476	LOC100518792	olfactory receptor 14J1-like	protein-coding
100515554	chr7	25483895	25484821	LOC100515554	olfactory receptor 12D2-like	protein-coding
100154121	chr7	25510839	25511765	LOC100154121	olfactory receptor 12D2-like	pseudo
100521220	chr7	25518778	25528581	LOC100521220	olfactory receptor 1N1-like	pseudo
100152092	chr7	25532219	25533156	LOC100152092	olfactory receptor 14J1-like	pseudo
100626985	chr7	25543388	25544314	LOC100626985	olfactory receptor 12D2-like	protein-coding
100625491	chr7	25555450	25556397	LOC100625491	olfactory receptor 5V1-like	protein-coding
100152891	chr7	25613360	25614172	LOC100152891	olfactory receptor 12D2-like	protein-coding
100156512	chr7	25633057	25634019	LOC100156512	olfactory receptor 14J1-like	protein-coding
100524504	chr7	25642479	25643405	LOC100524504	olfactory receptor 12D2-like	protein-coding
100152496	chr7	25654624	25655628	LOC100152496	olfactory receptor 14J1-like	protein-coding
100519492	chr7	25668014	25668940	LOC100519492	olfactory receptor 12D2-like	protein-coding
100627845	chr7	25690062	25691001	LOC100627845	olfactory receptor 14J1-like	pseudo
100524875	chr7	25707901	25708827	LOC100524875	olfactory receptor 12D2-like	protein-coding
100153292	chr7	25716438	25725636	LOC100153292	olfactory receptor 1N1-like	pseudo
100156974	chr7	25728952	25729890	LOC100156974	olfactory receptor 14J1-like	protein-coding
100155349	chr7	25740114	25741040	LOC100155349	olfactory receptor 12D2-like	protein-coding
100158167	chr7	25751943	25752890	LOC100158167	olfactory receptor 5V1-like	protein-coding
100156546	chr7	25760807	25761757	LOC100156546	olfactory receptor 12D3-like	protein-coding
100157755	chr7	25768604	25769616	LOC100157755	olfactory receptor 12D3-like	pseudo
100152920	chr7	25775981	25776937	LOC100152920	olfactory receptor 5V1-like	protein-coding
100152520	chr7	25794642	25795595	LOC100152520	olfactory receptor 5V1-like	protein-coding
100155347	chr7	25861917	25862852	LOC100155347	olfactory receptor 2G3-like	protein-coding
100154120	chr7	25869234	25870169	LOC100154120	olfactory receptor 2G6-like	protein-coding
100158165	chr7	25882735	25883667	LOC100158165	olfactory receptor 2H2-like	protein-coding
100155724	chr7	25894336	25895271	LOC100155724	olfactory receptor 2G6-like	protein-coding
100154493	chr7	25901650	25902585	LOC100154493	olfactory receptor 2G3-like	protein-coding
100739010	chr7	25953650	25954585	LOC100739010	olfactory receptor 2G3-like	protein-coding
100152090	chr7	25954722	25970354	LOC100152090	olfactory receptor 10C1-like	protein-coding
100157316	chr7	25983303	25984244	LOC100157316	olfactory receptor 2G3-like	protein-coding
100156119	chr7	25992058	25993020	LOC100156119	olfactory receptor 10-like	protein-coding
100154903	chr7	26009295	26010236	LOC100154903	olfactory receptor 2W1-like	pseudo
100512543	chr7	26018075	26019022	LOC100512543	olfactory receptor 2W1-like	protein-coding
100152495	chr7	26027604	26028557	LOC100152495	olfactory receptor 2H2-like	protein-coding
100157727	chr7	26050525	26051529	LOC100157727	putative olfactory receptor 2B3-like	protein-coding
100156511	chr7	26061410	26062354	LOC100156511	olfactory receptor 2B11-like	protein-coding
100153289	chr7	26073355	26074285	LOC100153289	olfactory receptor 2J3-like	pseudo
100155311	chr7	26085210	26086168	LOC100155311	olfactory receptor 10C1-like	pseudo
100154118	chr7	26146636	26147598	LOC100154118	olfactory receptor 10C1-like	protein-coding
100158132	chr7	26162708	26163639	LOC100158132	olfactory receptor 2J3-like	pseudo
100513665	chr7	26172167	26173104	LOC100513665	olfactory receptor 2B11-like	pseudo
396796	chr7	26188719	26189680	LOC396796	olfactory receptor	protein-coding
100154086	chr7	26201785	26202714	LOC100154086	olfactory receptor 2J3-like	pseudo
100153711	chr7	26213982	26214926	LOC100153711	olfactory receptor 2B11-like	protein-coding
100154925	chr7	26224579	26225547	LOC100154925	putative olfactory receptor 2B3-like	protein-coding
100514059	chr7	26237096	26238037	LOC100514059	putative olfactory receptor 2B3-like	protein-coding
100157751	chr7	26259797	26260750	LOC100157751	olfactory receptor 2H2-like	protein-coding
100156542	chr7	26269328	26270275	LOC100156542	olfactory receptor 2W1-like	protein-coding
100515326	chr7	26277976	26279061	LOC100515326	olfactory receptor 2W1-like	pseudo
100152917	chr7	26295011	26295973	LOC100152917	olfactory receptor 10-like	protein-coding
100158163	chr7	26303462	26304403	LOC100158163	olfactory receptor 2G3-like	protein-coding
100518380	chr7	26367066	26369671	LOC100518380	olfactory receptor 2B11-like	pseudo
100520315	chr7	26428887	26429825	LOC100520315	olfactory receptor 2B11-like	pseudo
100520140	chr7	26432016	26443431	LOC100520140	olfactory receptor 2J3-like	pseudo
100519962	chr7	26447721	26448683	LOC100519962	olfactory receptor 10C1-like	protein-coding
100519783	chr7	26456469	26465786	LOC100519783	olfactory receptor 2B11-like	pseudo
100623281	chr7	26467949	26469930	LOC100623281	olfactory receptor 2J3-like	pseudo
100522446	chr7	26478864	26479806	LOC100522446	olfactory receptor 2J1-like	pseudo
100519095	chr7	26501207	26502141	LOC100519095	olfactory receptor 2J3-like	pseudo
100519261	chr7	26510298	26511236	LOC100519261	olfactory receptor 2B11-like	protein-coding
396795	chr7	26524882	26525844	LOC396795	olfactory receptor	protein-coding
100521562	chr7	26537491	26538414	LOC100521562	olfactory receptor 2J3-like	protein-coding
100521732	chr7	26538657	26551029	LOC100521732	olfactory receptor 2B11-like	protein-coding
100521906	chr7	26560294	26561262	LOC100521906	putative olfactory receptor 2B3-like	protein-coding
100519609	chr7	26573169	26574110	LOC100519609	putative olfactory receptor 2B3-like	protein-coding
100522084	chr7	26600985	26601947	LOC100522084	olfactory receptor 2W1-like	protein-coding
100156214	chr7	26613493	26614429	LOC100156214	olfactory receptor 2J1-like	pseudo
100512174	chr7	28097488	28107941	LOC100512174	butyrophilin subfamily 1 member A1-like	protein-coding
100155579	chr7	28199080	28207946	LOC100155579	butyrophilin subfamily 3 member A3-like	pseudo
100513868	chr7	28811524	28857943	LOC100513868	butyrophilin subfamily 1 member A1-like	protein-coding
100153386	chr7	29112883	29125494	SLA-DRB1	MHC class II histocompatibility antigen SLA-DRB1	protein-coding
100621069	chr7	36660261	36722802	LOC100621069	testis anion transporter 1-like	protein-coding
100626949	chr7	42836031	43010913	LOC100626949	uncharacterized LOC100626949	protein-coding
100739210	chr7	49983813	50014757	LOC100739210	cytochrome P450 2K4-like	protein-coding
396812	chr7	50275809	50303939	CRISP1	cysteine-rich secretory protein 1	protein-coding
100626844	chr7	50363532	50366816	LOC100626844	uncharacterized LOC100626844	protein-coding
100170135	chr7	50374500	50383719	BD114	beta-defensin 114	protein-coding
100302696	chr7	50389682	50399799	DEFB113	defensin, beta 113	protein-coding
404702	chr7	50410268	50414884	DEFB110	defensin, beta 110 locus	protein-coding
100152791	chr7	55728432	55783849	TMC3	transmembrane channel-like 3	protein-coding
100155069	chr7	59276755	59280029	LOC100155069	myeloid-associated differentiation marker-like	pseudo
100153863	chr7	59288098	59288961	LOC100153863	myeloid-associated differentiation marker-like	protein-coding
100151954	chr7	69799806	69899457	BAZ1A	bromodomain adjacent to zinc finger domain, 1A	protein-coding
100155611	chr7	70118493	70233608	LOC100155611	vacuolar protein sorting-associated protein 72 homolog	pseudo
100736652	chr7	72500161	72574458	LOC100736652	iron-sulfur protein NUBPL-like	protein-coding
100155532	chr7	81574126	81575055	LOC100155532	olfactory receptor 6C4-like	protein-coding
100623821	chr7	82198307	82198971	LOC100623821	uncharacterized LOC100623821	pseudo
100738846	chr7	82340676	82341520	LOC100738846	ig kappa chain V-II region TEW-like	other
100738969	chr7	82359112	82372868	LOC100738969	ig kappa chain V-II region TEW-like	other
100625105	chr7	82382264	82383063	LOC100625105	ig kappa chain V-II region TEW-like	other
100625492	chr7	82412601	82413397	LOC100625492	uncharacterized LOC100625492	protein-coding
100519848	chr7	82416801	82417495	LOC100519848	T-cell receptor alpha chain V region CTL-L17-like	other
100625601	chr7	82425901	82429376	LOC100625601	ig kappa chain V-II region TEW-like	other
100625884	chr7	82447315	82448169	LOC100625884	ig kappa chain V-II region TEW-like	other
100157560	chr7	82506514	82512167	LOC100157560	T-cell receptor alpha chain V region CTL-F3-like	other
100523619	chr7	82519276	82525362	LOC100523619	uncharacterized LOC100523619	protein-coding
100626606	chr7	82525416	82530435	LOC100626606	uncharacterized LOC100626606	protein-coding
100155559	chr7	84468612	84469550	LOC100155559	olfactory receptor 4F21-like	protein-coding
100153081	chr7	84473845	84474478	LOC100153081	coiled-coil domain-containing protein 43-like	pseudo
100157547	chr7	85188844	85190728	LOC100157547	olfactory receptor 11G2-like	pseudo
100153443	chr7	96902547	97222781	GPHN	gephyrin	protein-coding
100622552	chr7	103738146	103783701	LOC100622552	protein KIAA0317-like	protein-coding
100736653	chr7	106391811	106398067	LOC100736653	sterile alpha motif domain-containing protein 15-like	protein-coding
100157426	chr7	110036278	110150787	LOC100157426	stonin-2-like	protein-coding
100525410	chr7	116581482	116607566	LOC100525410	uncharacterized LOC100525410	protein-coding
100623906	chr7	118432389	118545904	KCNK13	potassium channel, subfamily K, member 13	protein-coding
100151911	chr7	120846034	120882783	LOC100151911	golgin subfamily A member 5-like	protein-coding
100627495	chr7	121885870	121887168	LOC100627495	protein FAM181A-like	protein-coding
100627413	chr7	121891392	121911125	LOC100627413	ankyrin repeat and SOCS box protein 2-like	protein-coding
100620680	chr7	122629595	122684941	SERPINA11	serpin peptidase inhibitor, clade A (alpha-1 antiproteinase, antitrypsin), member 11	protein-coding
100170130	chr7	122688933	122699697	UFBP	uteroferrin-associated protein	protein-coding
100155953	chr7	122785171	122800707	LOC100155953	MGC159632 protein	protein-coding
396843	chr7	122804649	122815354	UABP-2	uteroferrin associated basic protein-2	protein-coding
100157930	chr7	125203993	125310467	VRK1	vaccinia related kinase 1	protein-coding
100523804	chr7	131028035	131046201	LOC100523804	6.8 kDa mitochondrial proteolipid-like	protein-coding
100522382	chr7	131038909	131119104	LOC100522382	putative ATP-dependent RNA helicase TDRD9-like	protein-coding
100625106	chr7	132658676	132659614	LOC100625106	olfactory receptor 4F3/4F16/4F29-like	protein-coding
100519668	chr8	1370473	1444426	GRK4	G protein-coupled receptor kinase 4	protein-coding
100337673	chr8	4457177	4482055	HTRA3	HtrA serine peptidase 3	protein-coding
100738132	chr8	4833411	4978554	LOC100738132	serine/threonine-protein kinase 32B-like	protein-coding
100516499	chr8	15471795	16695036	LOC100516499	Kv channel-interacting protein 4-like	protein-coding
100520035	chr8	24323042	24731353	PCDH7	protocadherin 7	protein-coding
100174960	chr8	31493372	31537659	KLF3	Kruppel-like factor 3 (basic)	protein-coding
100738048	chr8	39505988	39781682	LOC100738048	atrial natriuretic peptide-converting enzyme-like	protein-coding
100738601	chr8	40860062	40876453	LOC100738601	OCIA domain-containing protein 1-like	protein-coding
100521324	chr8	41046020	41120607	CWH43	cell wall biogenesis 43 C-terminal homolog (S. cerevisiae)	protein-coding
396810	chr8	43550231	43601377	KIT	v-kit Hardy-Zuckerman 4 feline sarcoma viral oncogene homolog	protein-coding
100627316	chr8	43866727	43868130	LOC100627316	mitochondrial-processing peptidase subunit beta-like	pseudo
100516327	chr8	49361074	49429814	LOC100516327	transmembrane protein 144-like	protein-coding
100624372	chr8	50759880	50760493	LOC100624372	60S ribosomal protein L15-like	pseudo
100518849	chr8	55623827	55902470	LOC100518849	E3 ubiquitin-protein ligase MARCH1-like	protein-coding
100510952	chr8	64251109	64325670	LOC100510952	latrophilin-3-like	protein-coding
100515741	chr8	70563751	70571285	LOC100515741	UDP-glucuronosyltransferase 2B18-like	protein-coding
100513872	chr8	70585023	70615383	UGT2B4	UDP glucuronosyltransferase 2 family, polypeptide B4	protein-coding
100514665	chr8	70628059	70642679	LOC100514665	UDP-glucuronosyltransferase 2B18-like	protein-coding
100623631	chr8	70649803	70673633	LOC100623631	UDP-glucuronosyltransferase 2B18-like	pseudo
100514063	chr8	70690433	70703495	UGT2B31	UDP-glucuronosyltransferase 2B31	protein-coding
100738495	chr8	70755852	70768087	LOC100738495	UDP-glucuronosyltransferase 2B31-like	protein-coding
100515560	chr8	70784897	70817326	LOC100515560	UDP-glucuronosyltransferase 2B4-like	pseudo
100516628	chr8	70821960	70840038	LOC100516628	UDP-glucuronosyltransferase 2B18-like	protein-coding
100515394	chr8	70852462	70875875	LOC100515394	UDP-glucuronosyltransferase 2C1-like	protein-coding
100524818	chr8	72590275	72885005	ADAMTS3	ADAM metallopeptidase with thrombospondin type 1 motif, 3	protein-coding
100737143	chr8	75305759	75324655	LOC100737143	THAP domain-containing protein 6-like	protein-coding
100512481	chr8	76297688	76642487	SHROOM3	shroom family member 3	protein-coding
100514970	chr8	77753975	78202799	FRAS1	Fraser syndrome 1	protein-coding
100620970	chr8	85309535	85644756	LOC100620970	mineralocorticoid receptor-like	protein-coding
100037985	chr8	93405712	93410470	NDUFC1	NADH dehydrogenase (ubiquinone) 1, subcomplex unknown, 1, 6kDa	protein-coding
100739620	chr8	93412403	93418526	LOC100739620	uncharacterized LOC100739620	miscRNA
100737028	chr8	102847007	102894463	LOC100737028	sodium channel and clathrin linker 1-like	protein-coding
100622522	chr8	105762876	105787083	LOC100622522	nucleoporin p58/p45-like	pseudo
100626577	chr8	112209140	112210054	LOC100626577	transmembrane protein 41A-like	pseudo
100622653	chr8	120752184	120913005	LOC100622653	protein transport protein Sec24B-like	protein-coding
100170126	chr8	122085975	122204345	LEF1	lymphoid enhancer-binding factor 1	protein-coding
397604	chr8	122212898	122265850	HADH	hydroxyacyl-CoA dehydrogenase	protein-coding
100624822	chr8	124317963	124434680	LOC100624822	glutathione S-transferase C-terminal domain-containing protein-like	protein-coding
100524326	chr8	127225261	127305111	LOC100524326	beta-mannosidase-like	protein-coding
751869	chr8	127365561	127368964	NFKB1	nuclear factor of kappa light polypeptide gene enhancer in B-cells 1	protein-coding
100627193	chr8	127403193	127406785	LOC100627193	uncharacterized LOC100627193	protein-coding
780418	chr8	127420968	127431762	UBE2D2	ubiquitin-conjugating enzyme E2D 2	protein-coding
100524511	chr8	127454045	127563792	LOC100524511	beta-mannosidase-like	protein-coding
397241	chr8	128461857	128886509	PPP3CA	protein phosphatase 3, catalytic subunit, alpha isozyme	protein-coding
100511703	chr8	129183020	129233064	LOC100511703	uncharacterized LOC100511703	protein-coding
100737772	chr8	131418363	131629484	LOC100737772	uncharacterized protein C4orf37-like	protein-coding
396691	chr8	133742891	134240938	BMPR1B	bone morphogenetic protein receptor, type IB	protein-coding
100515041	chr8	134331211	134567935	PDLIM5	PDZ and LIM domain 5	protein-coding
100519855	chr8	140116368	140124828	LOC100519855	ATP-binding cassette sub-family G member 2-like	protein-coding
100739483	chr8	140128465	140140420	LOC100739483	ATP-binding cassette sub-family G member 2-like	protein-coding
100739517	chr8	140151234	140173699	LOC100739517	ATP-binding cassette sub-family G member 2-like	pseudo
397073	chr8	140193291	140228765	ABCG2	ATP-binding cassette, sub-family G (WHITE), member 2	protein-coding
100521736	chr8	141997575	142133903	MAPK10	mitogen-activated protein kinase 10	protein-coding
100522088	chr9	1913302	1914240	LOC100522088	olfactory receptor 10R2-like	protein-coding
100521911	chr9	1921582	1922107	LOC100521911	60S ribosomal protein L11-like	pseudo
100521207	chr9	1936249	1937181	LOC100521207	olfactory receptor 491-like	protein-coding
100521737	chr9	1960529	1969130	LOC100521737	olfactory receptor 491-like	protein-coding
100620155	chr9	1972249	1996119	LOC100620155	olfactory receptor 477-like	protein-coding
100620542	chr9	2022701	2023633	LOC100620542	olfactory receptor 491-like	pseudo
100620641	chr9	2025533	2026429	LOC100620641	olfactory receptor 491-like	protein-coding
100523196	chr9	2066970	2077559	LOC100523196	olfactory receptor 491-like	protein-coding
100523388	chr9	2100990	2101922	LOC100523388	olfactory receptor 491-like	protein-coding
100737882	chr9	2370883	2371830	LOC100737882	olfactory receptor 478-like	protein-coding
100737928	chr9	2377388	2378194	LOC100737928	olfactory receptor 10R2-like	pseudo
100738448	chr9	3190243	3198063	LOC100738448	olfactory receptor 2AG1-like	protein-coding
100738496	chr9	3214306	3215250	LOC100738496	olfactory receptor 6-like	protein-coding
100738533	chr9	3229679	3230632	LOC100738533	olfactory receptor 10A5-like	protein-coding
100520207	chr9	4246308	4249016	LOC100520207	olfactory receptor 56A1-like	protein-coding
100520396	chr9	4259829	4260770	LOC100520396	olfactory receptor 56A4-like	protein-coding
100520579	chr9	4264549	4265490	LOC100520579	olfactory receptor 56A4-like	protein-coding
100515562	chr9	4404992	4405954	LOC100515562	olfactory receptor 52N2-like	protein-coding
100522157	chr9	4408696	4415173	LOC100522157	olfactory receptor 52N2-like	protein-coding
100510920	chr9	4949162	4950076	LOC100510920	olfactory receptor 51I2-like	protein-coding
100511094	chr9	4955707	4956645	LOC100511094	olfactory receptor 51I2-like	protein-coding
100511274	chr9	4964651	4965589	LOC100511274	olfactory receptor 51I2-like	protein-coding
100517544	chr9	4975999	4976943	LOC100517544	olfactory receptor 51I1-like	protein-coding
100511465	chr9	4991349	4992323	LOC100511465	olfactory receptor 51Q1-like	protein-coding
100517723	chr9	5005925	5010137	LOC100517723	olfactory receptor 51I2-like	protein-coding
100511826	chr9	5015786	5016714	LOC100511826	olfactory receptor 52J3-like	pseudo
100739635	chr9	5071474	5072388	LOC100739635	olfactory receptor 51I2-like	protein-coding
100739664	chr9	5078019	5078957	LOC100739664	olfactory receptor 51I2-like	protein-coding
100739702	chr9	5086962	5087900	LOC100739702	olfactory receptor 51I2-like	protein-coding
100739560	chr9	5098310	5099254	LOC100739560	olfactory receptor 51I1-like	protein-coding
100739737	chr9	5113661	5114635	LOC100739737	olfactory receptor 51Q1-like	protein-coding
100624607	chr9	5130994	5132115	LOC100624607	olfactory receptor 51J1-like	protein-coding
100624701	chr9	5140777	5141712	LOC100624701	olfactory receptor 52J3-like	protein-coding
100512729	chr9	5209253	5213911	LOC100512729	olfactory receptor 52D1-like	protein-coding
100512913	chr9	5214936	5215877	LOC100512913	olfactory receptor 51L1-like	protein-coding
100513103	chr9	5226220	5227217	LOC100513103	olfactory receptor 51G2-like	pseudo
100739600	chr9	5241758	5242714	LOC100739600	olfactory receptor 52D1-like	protein-coding
100736885	chr9	5248730	5249686	LOC100736885	olfactory receptor 52D1-like	protein-coding
100736931	chr9	5259242	5260186	LOC100736931	olfactory receptor 51I2-like	protein-coding
100519378	chr9	5559933	5560889	LOC100519378	olfactory receptor 52A5-like	protein-coding
100519554	chr9	5569355	5579746	LOC100519554	olfactory receptor 52A1-like	protein-coding
100519723	chr9	5580999	5583460	LOC100519723	olfactory receptor 52A1-like	protein-coding
100519910	chr9	5589670	5590626	LOC100519910	olfactory receptor 52A5-like	protein-coding
100516094	chr9	6330198	6331151	LOC100516094	olfactory receptor 52M1-like	protein-coding
100516631	chr9	6394254	6395207	LOC100516631	olfactory receptor 52M1-like	protein-coding
100624093	chr9	6414056	6415009	LOC100624093	olfactory receptor 52M1-like	protein-coding
100518981	chr9	6622778	6623722	LOC100518981	olfactory receptor 52B4-like	protein-coding
100517724	chr9	6638701	6639288	LOC100517724	RNA polymerase II subunit A C-terminal domain phosphatase SSU72-like	pseudo
100517905	chr9	6645423	6646367	LOC100517905	olfactory receptor 52B4-like	protein-coding
100521672	chr9	6716615	6717559	LOC100521672	olfactory receptor 52B4-like	protein-coding
100620091	chr9	6718569	6719039	LOC100620091	olfactory receptor 52B4-like	protein-coding
100736932	chr9	6722897	6723198	LOC100736932	putative RNA polymerase II subunit A C-terminal domain phosphatase SSU72-like protein 1-like	pseudo
100620193	chr9	6727438	6728382	LOC100620193	olfactory receptor 52B4-like	protein-coding
100622758	chr9	8128489	8362239	LOC100622758	FCH and double SH3 domains protein 2-like	protein-coding
100515269	chr9	9677306	9678782	LOC100515269	putative lipoyltransferase 2, mitochondrial-like	protein-coding
100739011	chr9	10001267	10002813	LOC100739011	putative lipoyltransferase 2, mitochondrial-like	protein-coding
100739223	chr9	10410969	10421540	LOC100739223	sialidase-3-like	protein-coding
100627340	chr9	10613154	10614115	LOC100627340	olfactory receptor 2AT4-like	pseudo
100312975	chr9	11119127	11132170	MOGAT2	monoacylglycerol O-acyltransferase 2	protein-coding
100627939	chr9	20148149	20554616	LOC100627939	disks large homolog 2-like	protein-coding
100524209	chr9	25579459	25593758	LOC100524209	tripartite motif-containing protein 43-like	protein-coding
100623257	chr9	25606506	25615959	LOC100623257	putative upstream-binding factor 1-like protein 3/5-like	protein-coding
100623167	chr9	25616290	25622031	LOC100623167	tripartite motif-containing protein 43-like	protein-coding
100624134	chr9	28144709	28725103	FAT3	FAT tumor suppressor homolog 3 (Drosophila)	protein-coding
100514912	chr9	28754240	28756842	LOC100514912	elongation factor 1-alpha, oocyte form-like	protein-coding
100511214	chr9	28768358	28769272	LOC100511214	40S ribosomal protein S25-like	pseudo
100511768	chr9	28909761	28910671	LOC100511768	40S ribosomal protein S25-like	pseudo
100737797	chr9	28922157	28924867	LOC100737797	elongation factor 1-alpha, oocyte form-like	protein-coding
100738098	chr9	29304060	29373065	LOC100738098	coiled-coil domain-containing protein 67-like	protein-coding
100626321	chr9	40124440	40161371	LOC100626321	alkylated DNA repair protein alkB homolog 8-like	protein-coding
100525708	chr9	40496110	40584036	CUL5	cullin 5	protein-coding
396570	chr9	44868858	44903234	PLET	placenta expressed transcript protein	protein-coding
100514419	chr9	50441613	50496168	TMPRSS4	transmembrane protease, serine 4	protein-coding
100525476	chr9	56087817	56088752	LOC100525476	olfactory receptor 8B3-like	protein-coding
100511524	chr9	56095976	56097109	LOC100511524	olfactory receptor 147-like	protein-coding
100511708	chr9	56106369	56107304	LOC100511708	olfactory receptor 8B3-like	protein-coding
100525655	chr9	56116778	56117681	LOC100525655	olfactory receptor 8B3-like	pseudo
100512064	chr9	56124465	56125397	LOC100512064	olfactory receptor 8B3-like	protein-coding
100512247	chr9	56139991	56140986	LOC100512247	olfactory receptor 10S1-like	protein-coding
100622312	chr9	56151734	56152669	LOC100622312	olfactory receptor 8B3-like	protein-coding
100510973	chr9	56171606	56172541	LOC100510973	olfactory receptor 8B3-like	protein-coding
100622623	chr9	56181447	56181944	LOC100622623	olfactory receptor 8B3-like	protein-coding
100526004	chr9	56184376	56185308	LOC100526004	olfactory receptor 8B3-like	protein-coding
100518267	chr9	56239423	56240358	LOC100518267	olfactory receptor 10G9-like	protein-coding
100515746	chr9	56245530	56246525	LOC100515746	olfactory receptor 10S1-like	protein-coding
100518443	chr9	56261937	56270189	LOC100518443	olfactory receptor 10S1-like	protein-coding
100518086	chr9	56283850	56284785	LOC100518086	olfactory receptor 8B3-like	protein-coding
100514122	chr9	56293505	56294440	LOC100514122	olfactory receptor 8B3-like	protein-coding
100624430	chr9	56306822	56307757	LOC100624430	olfactory receptor 8B3-like	protein-coding
100516097	chr9	56314785	56318480	LOC100516097	uncharacterized LOC100516097	protein-coding
100737039	chr9	56336273	56337205	LOC100737039	olfactory receptor 8B3-like	protein-coding
100625762	chr9	56649226	56650158	LOC100625762	olfactory receptor 8G2-like	protein-coding
100524098	chr9	57244349	57283971	LOC100524098	uncharacterized LOC100524098	protein-coding
100516098	chr9	62060705	62189767	LOC100516098	rho GTPase-activating protein 32-like	protein-coding
397132	chr9	70137815	70171694	FMO1	flavin containing monooxygenase 1	protein-coding
100621718	chr9	70202722	70276953	FMO4	flavin containing monooxygenase 4	protein-coding
100520761	chr9	74106115	74154259	LOC100520761	C4b-binding protein alpha chain-like	protein-coding
100512803	chr9	90043175	90150055	VWDE	von Willebrand factor D and EGF domains	protein-coding
100625799	chr9	92175666	92485017	DGKB	diacylglycerol kinase, beta 90kDa	protein-coding
100522267	chr9	102174705	102237020	LOC100522267	multidrug resistance protein 1-like	pseudo
100524640	chr9	107332049	107725510	LOC100524640	protein piccolo-like	protein-coding
397377	chr9	108068516	108551549	CACNA2D1	calcium channel, voltage-dependent, alpha 2/delta subunit 1	protein-coding
100624994	chr9	109826360	109862080	LOC100624994	platelet glycoprotein 4-like	protein-coding
100529117	chr9	119542645	119577157	STARD3NL	STARD3 N-terminal like	protein-coding
100513421	chr9	124963561	124964493	LOC100513421	olfactory receptor 2A2-like	protein-coding
100623588	chr9	127640367	127716841	LOC100623588	kelch-like protein 20-like	protein-coding
100522392	chr9	131899586	132012847	RASAL2	RAS protein activator like 2	protein-coding
100512733	chr9	145380746	145702348	HHAT	hedgehog acyltransferase	protein-coding
100739636	chr9	145971309	146050492	LOC100739636	synaptotagmin-14-like	protein-coding
100294680	chrX	4788455	4823753	PNPLA4	patatin-like phospholipase domain containing 4	protein-coding
100154011	chrX	5366015	5562445	KAL1	Kallmann syndrome 1 sequence	protein-coding
100513057	chrX	11281874	11303137	RAB9A	RAB9A, member RAS oncogene family	protein-coding
100155237	chrX	11383105	11427519	LOC100155237	glycoprotein m6b	protein-coding
100522530	chrX	17137916	17487837	SH3KBP1	SH3-domain kinase binding protein 1	protein-coding
100155065	chrX	17930393	17977377	LOC100155065	uncharacterized LOC100155065	pseudo
100522230	chrX	34995301	34997566	LOC100522230	melanoma-associated antigen B16-like	protein-coding
100152881	chrX	41387267	41762959	CASK	calcium/calmodulin-dependent serine protein kinase (MAGUK family)	protein-coding
414909	chrX	43355512	43474320	MAOB	monoamine oxidase B	protein-coding
100518886	chrX	44479771	44480467	LOC100518886	dual specificity protein phosphatase 18-like	protein-coding
100154376	chrX	44504356	44705102	LOC100154376	lysine-specific demethylase 6A-like	protein-coding
100216310	chrX	47336724	47388638	SYN1	synapsin I	protein-coding
100515984	chrX	49705436	49705930	LOC100515984	diphosphoinositol polyphosphate phosphohydrolase 3-beta-like	protein-coding
100523938	chrX	51663991	51702084	LOC100523938	structural maintenance of chromosomes protein 1A-like	protein-coding
100517442	chrX	51780471	51940379	LOC100517442	E3 ubiquitin-protein ligase HUWE1-like	protein-coding
100736684	chrX	53231323	53349651	LOC100736684	inter-alpha-trypsin inhibitor heavy chain H5-like protein-like	pseudo
100359360	chrX	53852231	53856059	PAGE2B	P antigen family, member 2B	protein-coding
100525796	chrX	55113435	55205157	LOC100525796	Krueppel-like factor 8-like	protein-coding
494458	chrX	58532208	58595134	MSN	moesin	protein-coding
100518887	chrX	62968945	63296853	LOC100518887	ectodysplasin-A-like	protein-coding
100517742	chrX	71041103	71041423	LOC100517742	cytochrome c-like	protein-coding
100517923	chrX	71046628	71058566	LOC100517923	60S acidic ribosomal protein P1-like	pseudo
100523763	chrX	78756813	78918794	CHM	choroideremia (Rab escort protein 1)	protein-coding
100738249	chrX	80592310	80592691	LOC100738249	activated RNA polymerase II transcriptional coactivator p15-like	pseudo
100738276	chrX	80723794	80724175	LOC100738276	activated RNA polymerase II transcriptional coactivator p15-like	pseudo
100739251	chrX	101150553	101172533	LOC100739251	PWWP domain-containing protein MUM1L1-like	protein-coding
100511797	chrX	112657005	112668808	MCTS1	malignant T cell amplified sequence 1	protein-coding
100511974	chrX	112672536	112674571	LOC100511974	60S ribosomal protein L10a-like	pseudo
100519287	chrX	114935842	115075998	LOC100519287	kelch-like protein 13-like	protein-coding
100737696	chrX	119440160	119613892	LOC100737696	uncharacterized LOC100737696	pseudo
100513517	chrX	142417905	142419181	LOC100513517	olfactory receptor 6C2-like	protein-coding
100513333	chrX	142434489	142435424	LOC100513333	olfactory receptor 6C2-like	protein-coding
100511675	chrX	142447183	142448121	LOC100511675	olfactory receptor 6C2-like	protein-coding
100511490	chrX	142454499	142455434	LOC100511490	olfactory receptor 6C2-like	protein-coding
100513131	chrX	142463078	142464020	LOC100513131	olfactory receptor 6C2-like	pseudo
100512943	chrX	142472395	142473330	LOC100512943	olfactory receptor 6C2-like	protein-coding
100511307	chrX	142480553	142481494	LOC100511307	olfactory receptor 6C2-like	pseudo
100512758	chrX	142487647	142488582	LOC100512758	olfactory receptor 6C2-like	protein-coding
100155088	chrX	142494950	142495885	LOC100155088	olfactory receptor 6C2-like	protein-coding
100510945	chrX	142507140	142508066	LOC100510945	olfactory receptor 6C2-like	pseudo
100512580	chrX	142514391	142515326	LOC100512580	olfactory receptor 6C2-like	protein-coding
100526152	chrX	142528969	142529908	LOC100526152	olfactory receptor 6C2-like	pseudo

## Sheet: Table S5
dN/dS of genes in CNVRs					dN/dS of genes in non-CNVRs
Ensembl Gene ID	Human Ensembl Gene ID	dN	dS	dN/dS	Ensembl Gene ID	Human Ensembl Gene ID	dN	dS	dN/dS
ENSSSCG00000024360	ENSG00000176495	0.1334	0.6533	0.204194	ENSSSCG00000000001	ENSG00000075275	0.1244	0.8869	0.140264
ENSSSCG00000021797	ENSG00000176495	0.1275	0.577	0.220971	ENSSSCG00000000002	ENSG00000075218	0.2993	0.8353	0.358314
ENSSSCG00000016855	ENSG00000082074	0.1073	0.4109	0.261134	ENSSSCG00000000003	ENSG00000075234	0.0504	0.6125	0.0822857
ENSSSCG00000029105	ENSG00000176495	0.1274	0.6487	0.196393	ENSSSCG00000000004	ENSG00000130943	0.25	1.643	0.152161
ENSSSCG00000021066	ENSG00000204703	0.0864	0.3198	0.270169	ENSSSCG00000000005	ENSG00000205643	0.1445	0.6169	0.234236
ENSSSCG00000028404	ENSG00000176495	0.1288	0.6235	0.206576	ENSSSCG00000000006	ENSG00000186951	0.025	0.9005	0.0277624
ENSSSCG00000026359	ENSG00000176495	0.1328	0.6564	0.202316	ENSSSCG00000000007	ENSG00000100416	0.0677	0.614	0.110261
ENSSSCG00000024557	ENSG00000204701	0.0643	0.3978	0.161639	ENSSSCG00000000010	ENSG00000077942	0.0528	0.4716	0.111959
ENSSSCG00000013139	ENSG00000176495	0.1163	0.5132	0.226617	ENSSSCG00000000013	ENSG00000077935	0.1872	0.6811	0.27485
ENSSSCG00000001304	ENSG00000204701	0.0804	0.4093	0.196433	ENSSSCG00000000014	ENSG00000100376	0.0485	0.9537	0.0508546
ENSSSCG00000023750	ENSG00000204703	0.0825	0.351	0.235043	ENSSSCG00000000015	ENSG00000100373	0.0672	0.5398	0.124491
ENSSSCG00000010925	ENSG00000077157	0.0942	0.633	0.148815	ENSSSCG00000000016	ENSG00000100364	0.2576	1.3534	0.190335
ENSSSCG00000010163	ENSG00000135750	0.03	0.6584	0.045565	ENSSSCG00000000017	ENSG00000077935	0.0566	0.3483	0.162504
ENSSSCG00000030506	ENSG00000204703	0.0728	0.313	0.232588	ENSSSCG00000000019	ENSG00000093000	0.0869	0.4885	0.177892
ENSSSCG00000027801	ENSG00000109072	0.1464	0.4027	0.363546	ENSSSCG00000000020	ENSG00000056487	0.0312	0.2889	0.107996
ENSSSCG00000014083	ENSG00000189045	0.1619	0.4509	0.35906	ENSSSCG00000000021	ENSG00000241484	0.0997	0.7249	0.137536
ENSSSCG00000000025	ENSG00000138964	0.0996	0.7541	0.132078	ENSSSCG00000000021	ENSG00000248405	0.1686	0.7804	0.216043
ENSSSCG00000003793	ENSG00000033122	0.0204	0.1972	0.103448	ENSSSCG00000000022	ENSG00000188636	0.0244	0.7904	0.0308704
ENSSSCG00000022865	ENSG00000179603	0.0051	0.2891	0.017641	ENSSSCG00000000024	ENSG00000188677	0.0378	0.6085	0.06212
ENSSSCG00000000023	ENSG00000138944	0.0248	0.451	0.0549889	ENSSSCG00000000028	ENSG00000186976	0.1709	0.665	0.256992
ENSSSCG00000000026	ENSG00000130540	0.0028	0.7902	0.00354341	ENSSSCG00000000029	ENSG00000159307	0.0366	0.7224	0.0506645
ENSSSCG00000013149	ENSG00000149124	0.1632	0.5212	0.313124	ENSSSCG00000000031	ENSG00000100294	0.1158	0.4435	0.261105
ENSSSCG00000010169	ENSG00000116991	0.0368	0.7356	0.0500272	ENSSSCG00000000033	ENSG00000100300	0.093	0.5182	0.179467
ENSSSCG00000008828	ENSG00000109180	0.0396	0.1572	0.251908	ENSSSCG00000000034	ENSG00000100304	0.0717	0.7825	0.0916294
ENSSSCG00000022597	ENSG00000149124	0.1656	0.547	0.302742	ENSSSCG00000000035	ENSG00000100271	0.0141	1.0183	0.0138466
ENSSSCG00000014935	ENSG00000165323	0.0556	0.4587	0.121212	ENSSSCG00000000036	ENSG00000100266	0.0315	0.5837	0.0539661
ENSSSCG00000008830	ENSG00000109182	0.0866	0.332	0.260843	ENSSSCG00000000037	ENSG00000242247	0.0613	0.5762	0.106387
ENSSSCG00000001340	ENSG00000204701	0.1104	0.3865	0.28564	ENSSSCG00000000038	ENSG00000100243	0.0696	0.6846	0.101665
ENSSSCG00000016423	ENSG00000130226	0.062	1.0167	0.0609816	ENSSSCG00000000039	ENSG00000100227	0.0685	0.3214	0.21313
ENSSSCG00000026226	ENSG00000205330	0.1037	0.3264	0.317708	ENSSSCG00000000040	ENSG00000100167	0.006	0.2967	0.0202224
ENSSSCG00000030358	ENSG00000004139	0.0212	0.4923	0.0430632	ENSSSCG00000000050	ENSG00000198951	0.065	0.4774	0.136154
ENSSSCG00000027379	ENSG00000205327	0.1051	0.3463	0.303494	ENSSSCG00000000057	ENSG00000184208	0.2126	0.4394	0.483842
ENSSSCG00000000333	ENSG00000187857	0.077	0.3478	0.221392	ENSSSCG00000000058	ENSG00000100138	0	0.3771	0
ENSSSCG00000023478	ENSG00000076351	0.0832	0.5286	0.157397	ENSSSCG00000000059	ENSG00000196419	0.0824	0.4164	0.197887
ENSSSCG00000008842	ENSG00000157404	0.0533	0.5058	0.105378	ENSSSCG00000000060	ENSG00000100418	0.0026	0.2291	0.0113488
ENSSSCG00000021719	ENSG00000004139	0.1261	1.0316	0.122237	ENSSSCG00000000061	ENSG00000100417	0.0176	0.486	0.036214
ENSSSCG00000000332	ENSG00000205330	0.0891	0.3153	0.282588	ENSSSCG00000000062	ENSG00000172346	0.0111	0.5874	0.0188968
ENSSSCG00000028680	ENSG00000211806	0.2659	0.3994	0.665749	ENSSSCG00000000063	ENSG00000100413	0.0173	0.664	0.0260542
ENSSSCG00000000334	ENSG00000205327	0.1028	0.4191	0.245288	ENSSSCG00000000064	ENSG00000100412	0.013	0.4869	0.0266995
ENSSSCG00000009529	ENSG00000139780	0.1189	0.5002	0.237705	ENSSSCG00000000066	ENSG00000100395	0.0167	0.4749	0.0351653
ENSSSCG00000002069	ENSG00000211804	0.3437	0.6083	0.565017	ENSSSCG00000000067	ENSG00000100399	0.0948	0.5419	0.17494
ENSSSCG00000021543	ENSG00000211804	0.2972	0.5663	0.52481	ENSSSCG00000000068	ENSG00000100393	0.0207	0.27	0.0766667
ENSSSCG00000017763	ENSG00000007216	0.1786	0.7981	0.223781	ENSSSCG00000000071	ENSG00000100380	0.0172	0.2243	0.076683
ENSSSCG00000021202	ENSG00000211803	0.1406	0.3538	0.3974	ENSSSCG00000000072	ENSG00000100372	0.0248	0.2611	0.0949828
ENSSSCG00000024955	ENSG00000162946	1.4397	11.7068	0.12298	ENSSSCG00000000074	ENSG00000128285	0.0105	0.4541	0.0231227
ENSSSCG00000023346	ENSG00000211799	0.2859	0.39	0.733077	ENSSSCG00000000075	ENSG00000196588	0.0534	0.4502	0.118614
ENSSSCG00000029524	ENSG00000211801	0.1891	0.612	0.308987	ENSSSCG00000000076	ENSG00000100359	0.0439	0.6618	0.0663342
ENSSSCG00000024807	ENSG00000211802	0.2297	0.5102	0.450216	ENSSSCG00000000077	ENSG00000239900	0.0206	0.3455	0.0596237
ENSSSCG00000025373	ENSG00000211803	0.1665	0.3283	0.507158	ENSSSCG00000000079	ENSG00000133477	0.1013	0.5432	0.186487
ENSSSCG00000030239	ENSG00000205327	0.0862	0.3671	0.234813	ENSSSCG00000000080	ENSG00000100351	0.0415	0.471	0.0881104
ENSSSCG00000024909	ENSG00000205327	0.1042	0.3788	0.275079	ENSSSCG00000000081	ENSG00000176177	0.1815	0.3286	0.552343
ENSSSCG00000021666	ENSG00000211805	0.2001	0.5233	0.382381	ENSSSCG00000000082	ENSG00000100346	0.0518	0.7901	0.0655613
ENSSSCG00000010998	ENSG00000086062	0.0666	0.3173	0.209896	ENSSSCG00000000083	ENSG00000187051	0.1216	0.6502	0.187019
ENSSSCG00000008694	ENSG00000125388	0.1376	0.9256	0.14866	ENSSSCG00000000084	ENSG00000128272	0.0586	0.3166	0.185092
ENSSSCG00000002085	ENSG00000211807	0.205	0.4934	0.415484	ENSSSCG00000000086	ENSG00000128268	0.0935	1.1539	0.0810296
ENSSSCG00000026706	ENSG00000087111	0.0635	0.5109	0.12429	ENSSSCG00000000087	ENSG00000100324	0.0145	0.6863	0.0211278
ENSSSCG00000022863	ENSG00000211805	0.1824	0.3667	0.497409	ENSSSCG00000000089	ENSG00000100316	0.0052	0.7677	0.00677348
ENSSSCG00000023252	ENSG00000211802	0.2407	0.385	0.625195	ENSSSCG00000000090	ENSG00000100307	0.015	0.229	0.0655022
ENSSSCG00000028409	ENSG00000211806	0.262	0.4008	0.653693	ENSSSCG00000000091	ENSG00000100298	0.4878	0.7068	0.690153
ENSSSCG00000023104	ENSG00000204701	0.0712	0.4381	0.16252	ENSSSCG00000000092	ENSG00000221890	0.0283	0.6184	0.0457633
ENSSSCG00000002072	ENSG00000211804	0.2691	0.5452	0.49358	ENSSSCG00000000093	ENSG00000100246	0	0.4111	0
ENSSSCG00000025824	ENSG00000211803	0.1665	0.3283	0.507158	ENSSSCG00000000094	ENSG00000100242	0.074	0.5462	0.135482
ENSSSCG00000027129	ENSG00000204703	0.0783	0.3352	0.233592	ENSSSCG00000000095	ENSG00000100226	0.0081	0.3518	0.0230244
ENSSSCG00000026313	ENSG00000211801	0.1891	0.612	0.308987	ENSSSCG00000000096	ENSG00000100221	0.0069	0.2049	0.033675
ENSSSCG00000025872	ENSG00000211799	0.2859	0.39	0.733077	ENSSSCG00000000097	ENSG00000100216	0.0421	0.3879	0.108533
ENSSSCG00000026933	ENSG00000204703	0.0698	0.3102	0.225016	ENSSSCG00000000103	ENSG00000100206	0.0055	0.2488	0.0221061
ENSSSCG00000026831	ENSG00000204704	0.0769	0.3225	0.23845	ENSSSCG00000000104	ENSG00000100201	0.0277	0.2248	0.123221
ENSSSCG00000024341	ENSG00000136878	0.0283	0.6781	0.0417343	ENSSSCG00000000105	ENSG00000100196	0.0524	0.3646	0.143719
ENSSSCG00000028179	ENSG00000188324	0.0656	0.3511	0.186841	ENSSSCG00000000106	ENSG00000168135	0.0094	0.7018	0.0133941
ENSSSCG00000008765	ENSG00000169851	0.0128	0.3575	0.0358042	ENSSSCG00000000107	ENSG00000213923	0.0029	0.5376	0.00539435
ENSSSCG00000009537	ENSG00000204442	0.2231	0.8944	0.249441	ENSSSCG00000000108	ENSG00000198792	0.0029	0.5072	0.00571767
ENSSSCG00000012071	ENSG00000183067	0.3381	0.8184	0.413123	ENSSSCG00000000110	ENSG00000184381	0.0462	0.4695	0.0984026
ENSSSCG00000000041	ENSG00000183066	0.2606	0.3445	0.756459	ENSSSCG00000000111	ENSG00000128298	0.0539	0.5573	0.0967163
ENSSSCG00000024152	ENSG00000139083	0.0087	0.2413	0.0360547	ENSSSCG00000000113	ENSG00000100156	0.0533	0.5248	0.101562
ENSSSCG00000000042	ENSG00000198951	0.0653	0.4765	0.137041	ENSSSCG00000000114	ENSG00000100151	0.0079	0.4578	0.0172564
ENSSSCG00000023022	ENSG00000177096	0.0829	0.4957	0.167238	ENSSSCG00000000115	ENSG00000100146	0.006	0.5352	0.0112108
ENSSSCG00000025360	ENSG00000172146	0.0833	0.5389	0.154574	ENSSSCG00000000116	ENSG00000100142	0.007	0.4955	0.0141271
ENSSSCG00000025360	ENSG00000172150	0.1977	0.6198	0.318974	ENSSSCG00000000117	ENSG00000128346	0.1004	0.448	0.224107
ENSSSCG00000010460	ENSG00000148688	0.0522	0.2791	0.18703	ENSSSCG00000000118	ENSG00000100139	0.071	0.4338	0.16367
ENSSSCG00000020945	ENSG00000183172	0.0744	0.3903	0.190623	ENSSSCG00000000119	ENSG00000270180	0.0025	0.5798	0.00431183
ENSSSCG00000000045	ENSG00000184983	0.0545	0.3203	0.170153	ENSSSCG00000000120	ENSG00000100124	0.0179	0.4921	0.0363747
ENSSSCG00000010186	ENSG00000135763	0.1536	0.6094	0.252051	ENSSSCG00000000121	ENSG00000128310	0.0528	0.4891	0.107953
ENSSSCG00000014452	ENSG00000181927	0.1373	0.6239	0.220067	ENSSSCG00000000124	ENSG00000256872	0.0619	0.7558	0.0819
ENSSSCG00000002455	ENSG00000066455	0.0561	0.4233	0.13253	ENSSSCG00000000125	ENSG00000100097	0.0695	0.4125	0.168485
ENSSSCG00000022270	ENSG00000109787	0.0199	0.4556	0.0436787	ENSSSCG00000000130	ENSG00000100055	0.0221	1.1155	0.0198117
ENSSSCG00000017838	ENSG00000184166	0.0746	0.4617	0.161577	ENSSSCG00000000131	ENSG00000166897	0.0125	1.2178	0.0102644
ENSSSCG00000017838	ENSG00000262628	0.0968	0.4027	0.240377	ENSSSCG00000000132	ENSG00000185264	0.1599	0.512	0.312305
ENSSSCG00000001027	ENSG00000153162	0.0586	0.5466	0.107208	ENSSSCG00000000133	ENSG00000128311	0.0478	0.557	0.0858169
ENSSSCG00000027950	ENSG00000171944	0.1003	0.5837	0.171835	ENSSSCG00000000134	ENSG00000128309	0.0592	0.866	0.0683603
ENSSSCG00000009063	ENSG00000109390	0.1122	0.5935	0.189048	ENSSSCG00000000135	ENSG00000100379	0.0169	0.4406	0.0383568
ENSSSCG00000017839	ENSG00000184166	0.0836	0.424	0.19717	ENSSSCG00000000137	ENSG00000100365	0.2471	0.9392	0.263096
ENSSSCG00000017839	ENSG00000262628	0.0914	0.3724	0.245435	ENSSSCG00000000138	ENSG00000100362	0.0384	0.34	0.112941
ENSSSCG00000026065	ENSG00000172146	0.0758	0.4921	0.154034	ENSSSCG00000000139	ENSG00000100360	0.1122	0.4095	0.273993
ENSSSCG00000026065	ENSG00000172150	0.2001	0.556	0.359892	ENSSSCG00000000140	ENSG00000166862	0.0062	0.2178	0.0284665
ENSSSCG00000008946	ENSG00000156140	0.0237	0.3828	0.0619122	ENSSSCG00000000141	ENSG00000100353	0.0024	0.7025	0.00341637
ENSSSCG00000024366	ENSG00000172146	0.1097	0.5056	0.21697	ENSSSCG00000000142	ENSG00000100350	0.0685	0.801	0.0855181
ENSSSCG00000024366	ENSG00000172150	0.2082	0.5637	0.369345	ENSSSCG00000000144	ENSG00000100348	0.0669	0.2809	0.238163
ENSSSCG00000030230	ENSG00000182070	0.1084	0.4729	0.229224	ENSSSCG00000000145	ENSG00000100345	0.0409	1.033	0.0395934
ENSSSCG00000000046	ENSG00000100197	0.1303	0.5231	0.249092	ENSSSCG00000000146	ENSG00000133392	0.0542	0.5706	0.0949877
ENSSSCG00000025575	ENSG00000182070	0.1191	0.5015	0.237488	ENSSSCG00000000151	ENSG00000221963	0.4489	0.6342	0.707821
ENSSSCG00000016740	ENSG00000122515	0.0674	0.4461	0.151087	ENSSSCG00000000154	ENSG00000185666	0.0437	0.3635	0.12022
ENSSSCG00000016743	ENSG00000105953	0.0117	0.7183	0.0162885	ENSSSCG00000000155	ENSG00000100234	0	0.3679	0
ENSSSCG00000022276	ENSG00000171944	0.1071	0.5915	0.181065	ENSSSCG00000000156	ENSG00000100225	0.0804	0.277	0.290253
ENSSSCG00000017843	ENSG00000172146	0.1061	0.4614	0.229952	ENSSSCG00000000157	ENSG00000184459	0.0995	0.319	0.311912
ENSSSCG00000017843	ENSG00000172150	0.2337	0.5066	0.461311	ENSSSCG00000000158	ENSG00000100220	0	0.3218	0
ENSSSCG00000014119	ENSG00000164300	0.0638	0.5735	0.111247	ENSSSCG00000000159	ENSG00000187855	0.1005	0.6475	0.155212
ENSSSCG00000010548	ENSG00000213341	0.0237	0.2283	0.103811	ENSSSCG00000000160	ENSG00000110851	0.0135	0.2394	0.056391
ENSSSCG00000000926	ENSG00000198707	0.05	0.3484	0.143513	ENSSSCG00000000161	ENSG00000136045	0.0128	0.3602	0.0355358
ENSSSCG00000023173	ENSG00000148300	0.2318	1.2205	0.189922	ENSSSCG00000000162	ENSG00000151136	0.0072	0.3384	0.0212766
ENSSSCG00000006116	ENSG00000147606	0.0397	0.2897	0.137038	ENSSSCG00000000164	ENSG00000008405	0.0077	0.2279	0.0337867
ENSSSCG00000003321	ENSG00000197213	0.4607	0.8463	0.54437	ENSSSCG00000000165	ENSG00000120832	0.0628	0.2549	0.246371
ENSSSCG00000003321	ENSG00000131848	0.5286	0.8161	0.647715	ENSSSCG00000000166	ENSG00000151135	0.008	0.0692	0.115607
ENSSSCG00000003321	ENSG00000204532	0.5017	0.7818	0.641724	ENSSSCG00000000167	ENSG00000111785	0.0046	0.0956	0.0481172
ENSSSCG00000003321	ENSG00000267908	0.5309	0.9478	0.560139	ENSSSCG00000000168	ENSG00000111783	0.04	0.3409	0.117336
ENSSSCG00000000047	ENSG00000184983	0.0594	0.3215	0.184759	ENSSSCG00000000169	ENSG00000013503	0.003	0.3104	0.00966495
ENSSSCG00000021119	ENSG00000184983	0.0617	0.3243	0.190256	ENSSSCG00000000170	ENSG00000166046	0.0329	0.2272	0.144806
ENSSSCG00000022664	ENSG00000196812	0.0701	0.2923	0.239822	ENSSSCG00000000171	ENSG00000136026	0.2857	2.5093	0.113856
ENSSSCG00000009802	ENSG00000158023	0.1292	0.4714	0.274077	ENSSSCG00000000174	ENSG00000257987	0.2229	0.7264	0.306856
ENSSSCG00000004973	ENSG00000137831	0.0595	0.4392	0.135474	ENSSSCG00000000176	ENSG00000167535	0.0071	0.272	0.0261029
ENSSSCG00000006893	ENSG00000137936	0.0889	0.6492	0.136938	ENSSSCG00000000179	ENSG00000139537	0.0813	0.2685	0.302793
ENSSSCG00000021605	ENSG00000181693	0.1258	0.5138	0.244842	ENSSSCG00000000180	ENSG00000134285	0.0419	0.2214	0.18925
ENSSSCG00000021605	ENSG00000181761	0.1413	0.48	0.294375	ENSSSCG00000000181	ENSG00000172602	0.0101	0.4309	0.0234393
ENSSSCG00000021605	ENSG00000181767	0.1554	0.4744	0.327572	ENSSSCG00000000182	ENSG00000169884	0.0079	0.2354	0.0335599
ENSSSCG00000002752	ENSG00000140836	0.015	0.2772	0.0541126	ENSSSCG00000000183	ENSG00000125084	0.0022	0.5862	0.00375299
ENSSSCG00000024155	ENSG00000225781	0.0663	0.5881	0.112736	ENSSSCG00000000184	ENSG00000181418	0.0986	0.3118	0.316228
ENSSSCG00000009213	ENSG00000118777	0.0984	0.4749	0.207202	ENSSSCG00000000185	ENSG00000181929	0.0032	0.1929	0.0165889
ENSSSCG00000008874	ENSG00000164124	0.045	0.3849	0.116913	ENSSSCG00000000186	ENSG00000167550	0.018	0.2095	0.0859189
ENSSSCG00000015389	ENSG00000085563	0.0719	0.3368	0.21348	ENSSSCG00000000188	ENSG00000139549	0.0139	0.4364	0.0318515
ENSSSCG00000028446	ENSG00000090097	0.0082	0.2977	0.0275445	ENSSSCG00000000189	ENSG00000139636	0.015	0.2386	0.0628667
ENSSSCG00000029953	ENSG00000185385	0.1904	0.4471	0.425856	ENSSSCG00000000190	ENSG00000123416	0	0.2022	0
ENSSSCG00000029953	ENSG00000127515	0.1923	0.3694	0.520574	ENSSSCG00000000191	ENSG00000167548	0.0371	0.2683	0.138278
ENSSSCG00000029953	ENSG00000188269	0.2176	0.4395	0.495108	ENSSSCG00000000193	ENSG00000167552	0	0.2226	0
ENSSSCG00000001091	ENSG00000137261	0.0954	0.4177	0.228394	ENSSSCG00000000194	ENSG00000167553	0.004	0.2449	0.0163332
ENSSSCG00000030449	ENSG00000185385	0.1532	0.5067	0.302349	ENSSSCG00000000195	ENSG00000135406	0.0092	0.9221	0.00997723
ENSSSCG00000030449	ENSG00000127515	0.1636	0.4246	0.385304	ENSSSCG00000000197	ENSG00000186897	0.0056	0.7179	0.00780053
ENSSSCG00000030449	ENSG00000188269	0.1574	0.4107	0.383248	ENSSSCG00000000198	ENSG00000178401	0.0724	0.3355	0.215797
ENSSSCG00000012545	ENSG00000189108	0.0124	0.1938	0.0639835	ENSSSCG00000000199	ENSG00000123352	0.0816	0.2717	0.300331
ENSSSCG00000011720	ENSG00000152601	0	0.0884	0	ENSSSCG00000000202	ENSG00000187778	0.0083	0.2826	0.0293701
ENSSSCG00000009215	ENSG00000118777	0.107	0.5833	0.183439	ENSSSCG00000000203	ENSG00000135519	0.0084	0.4983	0.0168573
ENSSSCG00000023541	ENSG00000185385	0.1526	0.4967	0.307228	ENSSSCG00000000204	ENSG00000110844	0.0123	0.2295	0.0535948
ENSSSCG00000023541	ENSG00000127515	0.1605	0.4628	0.346802	ENSSSCG00000000205	ENSG00000135436	0.2328	0.5748	0.40501
ENSSSCG00000023541	ENSG00000188269	0.1556	0.4778	0.325659	ENSSSCG00000000206	ENSG00000135472	0.0205	0.4037	0.0507803
ENSSSCG00000008723	ENSG00000170801	0.0338	0.7903	0.0427686	ENSSSCG00000000209	ENSG00000167566	0.0514	0.3324	0.154633
ENSSSCG00000025219	ENSG00000127529	0.1402	0.4693	0.298743	ENSSSCG00000000211	ENSG00000161798	0.0339	0.5626	0.060256
ENSSSCG00000016475	ENSG00000211772	0.1096	0.7055	0.155351	ENSSSCG00000000212	ENSG00000086159	0.1061	0.6472	0.163937
ENSSSCG00000011827	ENSG00000041802	0.0825	0.4473	0.18444	ENSSSCG00000000214	ENSG00000167588	0.0446	0.4477	0.0996203
ENSSSCG00000013821	ENSG00000185385	0.1918	0.5587	0.343297	ENSSSCG00000000215	ENSG00000066117	0.0843	0.3344	0.252093
ENSSSCG00000013821	ENSG00000127515	0.1963	0.4638	0.423243	ENSSSCG00000000217	ENSG00000161800	0.0283	0.2642	0.107116
ENSSSCG00000013821	ENSG00000188269	0.1976	0.5535	0.357001	ENSSSCG00000000220	ENSG00000184271	0.0188	0.1859	0.10113
ENSSSCG00000022562	ENSG00000152953	0.0073	7.2756	0.00100335	ENSSSCG00000000223	ENSG00000110934	0.2022	0.5322	0.379932
ENSSSCG00000013822	ENSG00000185385	0.1949	0.5395	0.36126	ENSSSCG00000000224	ENSG00000170545	0.1874	0.3142	0.596435
ENSSSCG00000013822	ENSG00000127515	0.1962	0.513	0.382456	ENSSSCG00000000228	ENSG00000196876	0.0041	0.3447	0.0118944
ENSSSCG00000013822	ENSG00000188269	0.1974	0.5116	0.385848	ENSSSCG00000000231	ENSG00000167612	0.1174	0.399	0.294236
ENSSSCG00000010809	ENSG00000162670	0.0104	0.3289	0.0316206	ENSSSCG00000000232	ENSG00000139567	0.0345	0.4352	0.0792739
ENSSSCG00000013819	ENSG00000185385	0.1726	0.5374	0.321176	ENSSSCG00000000233	ENSG00000135503	0.0036	0.447	0.00805369
ENSSSCG00000013819	ENSG00000127515	0.1683	0.4592	0.366507	ENSSSCG00000000234	ENSG00000161835	0.0305	0.34	0.0897059
ENSSSCG00000013819	ENSG00000188269	0.1884	0.5268	0.357631	ENSSSCG00000000235	ENSG00000161850	0.0453	0.6297	0.071939
ENSSSCG00000013815	ENSG00000185385	0.1561	0.4977	0.313643	ENSSSCG00000000236	ENSG00000170454	0.0779	0.7219	0.10791
ENSSSCG00000013815	ENSG00000127515	0.1632	0.4274	0.381844	ENSSSCG00000000239	ENSG00000205426	0.0443	0.8039	0.0551064
ENSSSCG00000013815	ENSG00000188269	0.1755	0.4464	0.393145	ENSSSCG00000000239	ENSG00000170523	0.0514	0.6432	0.0799129
ENSSSCG00000022591	ENSG00000197790	0.0728	0.3768	0.193206	ENSSSCG00000000239	ENSG00000170442	0.0638	1.1445	0.0557449
ENSSSCG00000024804	ENSG00000197790	0.0708	0.3967	0.178472	ENSSSCG00000000240	ENSG00000135443	0.0318	0.646	0.049226
ENSSSCG00000016476	ENSG00000183938	0.2133	0.3786	0.563391	ENSSSCG00000000241	ENSG00000161849	0.0657	0.3926	0.167346
ENSSSCG00000000304	ENSG00000170605	0.1042	0.4619	0.22559	ENSSSCG00000000242	ENSG00000081041	0.1529	0.4321	0.353853
ENSSSCG00000023481	ENSG00000185385	0.133	0.4576	0.290647	ENSSSCG00000000242	ENSG00000163734	0.1803	0.4643	0.388327
ENSSSCG00000023481	ENSG00000127515	0.1468	0.4422	0.331976	ENSSSCG00000000242	ENSG00000163739	0.1759	0.5204	0.338009
ENSSSCG00000023481	ENSG00000188269	0.1413	0.4604	0.306907	ENSSSCG00000000244	ENSG00000163736	0.2803	0.5378	0.521197
ENSSSCG00000015268	ENSG00000010932	0.0697	0.2608	0.267255	ENSSSCG00000000246	ENSG00000081041	0.1245	0.5295	0.235127
ENSSSCG00000016480	ENSG00000211747	0.2169	0.5258	0.412514	ENSSSCG00000000246	ENSG00000163734	0.1467	0.5845	0.250984
ENSSSCG00000016480	ENSG00000205274	0.2683	0.5581	0.480738	ENSSSCG00000000246	ENSG00000163739	0.1401	0.6978	0.200774
ENSSSCG00000029348	ENSG00000174796	0.042	0.2291	0.183326	ENSSSCG00000000248	ENSG00000186081	0.0218	0.4411	0.0494219
ENSSSCG00000021014	ENSG00000127529	0.1397	0.4732	0.295224	ENSSSCG00000000250	ENSG00000172867	0.1665	0.8109	0.205327
ENSSSCG00000016667	ENSG00000122507	0.0467	0.3297	0.141644	ENSSSCG00000000251	ENSG00000167768	0.0951	0.41	0.231951
ENSSSCG00000023573	ENSG00000237521	0.142	0.3823	0.371436	ENSSSCG00000000252	ENSG00000170421	0.0458	0.6908	0.0662999
ENSSSCG00000027348	ENSG00000115935	0.0601	0.4077	0.147412	ENSSSCG00000000252	ENSG00000259197	0.0864	0.7002	0.123393
ENSSSCG00000012346	ENSG00000238269	0.3422	0.3128	1.09399	ENSSSCG00000000253	ENSG00000111057	0.1043	0.4579	0.227779
ENSSSCG00000012346	ENSG00000234068	0.3849	0.3252	1.18358	ENSSSCG00000000254	ENSG00000111077	0.0142	0.426	0.0333333
ENSSSCG00000012346	ENSG00000158639	0.3974	0.3419	1.16233	ENSSSCG00000000256	ENSG00000139651	0.0069	0.1915	0.0360313
ENSSSCG00000029101	ENSG00000185385	0.1661	0.4721	0.351832	ENSSSCG00000000257	ENSG00000139626	0.0591	0.4076	0.144995
ENSSSCG00000029101	ENSG00000127515	0.1405	0.3838	0.366076	ENSSSCG00000000258	ENSG00000172819	0.0403	0.4501	0.0895357
ENSSSCG00000029101	ENSG00000188269	0.1862	0.4274	0.435657	ENSSSCG00000000259	ENSG00000139631	0.0546	0.4767	0.114537
ENSSSCG00000013696	ENSG00000237521	0.1862	0.3676	0.506529	ENSSSCG00000000260	ENSG00000167780	0.0761	0.471	0.161571
ENSSSCG00000025874	ENSG00000127529	0.1395	0.4667	0.298907	ENSSSCG00000000261	ENSG00000167779	0.0833	0.3291	0.253115
ENSSSCG00000022221	ENSG00000197790	0.0809	0.3775	0.214305	ENSSSCG00000000262	ENSG00000167778	0.0051	0.3169	0.0160934
ENSSSCG00000005795	ENSG00000174970	0.1462	0.4131	0.353909	ENSSSCG00000000263	ENSG00000111077	0.0381	0.3804	0.100158
ENSSSCG00000012548	ENSG00000157502	0.1197	0.3296	0.363167	ENSSSCG00000000264	ENSG00000182544	0.0154	0.4079	0.0377544
ENSSSCG00000024409	ENSG00000149133	0.1207	0.3951	0.305492	ENSSSCG00000000265	ENSG00000135476	0.0814	0.3228	0.252169
ENSSSCG00000013690	ENSG00000237521	0.1866	0.3617	0.515897	ENSSSCG00000000266	ENSG00000123349	0.003	0.2818	0.0106458
ENSSSCG00000014196	ENSG00000186952	0.1334	0.2959	0.450828	ENSSSCG00000000267	ENSG00000139637	0.0649	0.3931	0.165098
ENSSSCG00000020974	ENSG00000149133	0.1206	0.3883	0.310585	ENSSSCG00000000268	ENSG00000094914	0.0251	0.3412	0.0735639
ENSSSCG00000005801	ENSG00000172154	0.0961	0.5381	0.178591	ENSSSCG00000000269	ENSG00000170374	0.0239	0.3367	0.0709831
ENSSSCG00000020648	ENSG00000059758	0.0485	0.2598	0.186682	ENSSSCG00000000271	ENSG00000135409	0.1136	0.3088	0.367876
ENSSSCG00000005817	ENSG00000181693	0.1347	0.4843	0.278133	ENSSSCG00000000272	ENSG00000185591	0.0151	0.1721	0.0877397
ENSSSCG00000005817	ENSG00000181761	0.138	0.4531	0.304569	ENSSSCG00000000273	ENSG00000205352	0.206	0.4133	0.498427
ENSSSCG00000005817	ENSG00000181767	0.1448	0.4681	0.309336	ENSSSCG00000000274	ENSG00000197111	0	0.0717	0
ENSSSCG00000013813	ENSG00000185385	0.1519	0.392	0.3875	ENSSSCG00000000275	ENSG00000139625	0.0107	0.3144	0.0340331
ENSSSCG00000013813	ENSG00000127515	0.1584	0.3604	0.439512	ENSSSCG00000000276	ENSG00000139546	0.0141	0.263	0.0536122
ENSSSCG00000013813	ENSG00000188269	0.1606	0.4287	0.374621	ENSSSCG00000000277	ENSG00000139574	0.1424	0.3858	0.369103
ENSSSCG00000024645	ENSG00000181689	0.1224	0.492	0.24878	ENSSSCG00000000278	ENSG00000170653	0.0063	0.1557	0.0404624
ENSSSCG00000022746	ENSG00000181752	0.0944	0.3925	0.24051	ENSSSCG00000000278	ENSG00000267281	0.0867	0.2718	0.318985
ENSSSCG00000014315	ENSG00000145826	0.1107	0.5289	0.209302	ENSSSCG00000000279	ENSG00000123364	0.0036	0.3438	0.0104712
ENSSSCG00000013691	ENSG00000237521	0.153	0.3647	0.419523	ENSSSCG00000000281	ENSG00000123407	0.0074	0.2491	0.0297069
ENSSSCG00000029786	ENSG00000167822	0.1656	0.6238	0.26547	ENSSSCG00000000282	ENSG00000094916	0	0.1795	0
ENSSSCG00000029786	ENSG00000172487	0.1537	0.7194	0.21365	ENSSSCG00000000285	ENSG00000198353	0.0018	0.0582	0.0309278
ENSSSCG00000024225	ENSG00000185385	0.1531	0.4788	0.319758	ENSSSCG00000000288	ENSG00000135486	0	0.2541	0
ENSSSCG00000024225	ENSG00000127515	0.1603	0.4649	0.344805	ENSSSCG00000000289	ENSG00000123405	0.0411	0.2977	0.138058
ENSSSCG00000024225	ENSG00000188269	0.1821	0.4757	0.382804	ENSSSCG00000000290	ENSG00000111481	0	0.1993	0
ENSSSCG00000030686	ENSG00000174942	0.0957	0.5117	0.187024	ENSSSCG00000000292	ENSG00000161642	0.0168	0.2081	0.0807304
ENSSSCG00000005812	ENSG00000174937	0.0491	0.4159	0.118057	ENSSSCG00000000293	ENSG00000161638	0.0314	0.3457	0.0908302
ENSSSCG00000010843	ENSG00000164924	0.1119	0.1481	0.755571	ENSSSCG00000000295	ENSG00000123338	0.0244	0.2824	0.0864023
ENSSSCG00000030893	ENSG00000211659	0.1248	0.5467	0.228279	ENSSSCG00000000297	ENSG00000123360	0.017	0.3555	0.04782
ENSSSCG00000030893	ENSG00000211665	0.1388	0.4999	0.277656	ENSSSCG00000000298	ENSG00000135447	0.1188	0.2206	0.538531
ENSSSCG00000030893	ENSG00000211658	0.136	0.453	0.300221	ENSSSCG00000000299	ENSG00000135426	0.0987	0.2813	0.350871
ENSSSCG00000030893	ENSG00000211669	0.1632	0.4359	0.374398	ENSSSCG00000000300	ENSG00000123307	0.0394	0.3189	0.12355
ENSSSCG00000030893	ENSG00000211661	0.2147	0.7446	0.288343	ENSSSCG00000000307	ENSG00000170605	0.1074	0.4593	0.233834
ENSSSCG00000005809	ENSG00000181371	0.0994	0.5381	0.184724	ENSSSCG00000000312	ENSG00000206474	0.3629	14.7222	0.0246498
ENSSSCG00000030834	ENSG00000211673	0.1795	0.4861	0.369266	ENSSSCG00000000359	ENSG00000135441	0.0354	0.2872	0.123259
ENSSSCG00000026164	ENSG00000120669	0.1772	0.4615	0.383965	ENSSSCG00000000359	ENSG00000258311	0.0731	0.3536	0.206731
ENSSSCG00000026164	ENSG00000250709	0.1772	0.4615	0.383965	ENSSSCG00000000361	ENSG00000135404	0.073	0.4268	0.17104
ENSSSCG00000029133	ENSG00000181689	0.1261	0.4933	0.255625	ENSSSCG00000000362	ENSG00000135437	0.0713	0.33	0.216061
ENSSSCG00000005802	ENSG00000181693	0.1564	0.5147	0.303866	ENSSSCG00000000363	ENSG00000135414	0.0042	0.2194	0.0191431
ENSSSCG00000005802	ENSG00000181761	0.1593	0.4823	0.330292	ENSSSCG00000000364	ENSG00000205323	0.0474	0.3399	0.139453
ENSSSCG00000005802	ENSG00000181767	0.169	0.4971	0.339972	ENSSSCG00000000365	ENSG00000123353	0.0128	0.2303	0.0555797
ENSSSCG00000000814	ENSG00000134291	0.0474	0.2828	0.16761	ENSSSCG00000000366	ENSG00000257390	0.043	0.236	0.182203
ENSSSCG00000027333	ENSG00000174942	0.0998	0.519	0.192293	ENSSSCG00000000368	ENSG00000123342	0.0815	0.3023	0.2696
ENSSSCG00000003276	ENSG00000088053	0.2752	0.9286	0.29636	ENSSSCG00000000369	ENSG00000170473	0.0713	0.4399	0.162082
ENSSSCG00000028938	ENSG00000237388	0.1281	0.3875	0.330581	ENSSSCG00000000370	ENSG00000065357	0.0354	0.2573	0.137583
ENSSSCG00000013811	ENSG00000185385	0.1438	0.4736	0.303632	ENSSSCG00000000371	ENSG00000185664	0.1226	0.2919	0.420007
ENSSSCG00000013811	ENSG00000127515	0.1505	0.4058	0.370872	ENSSSCG00000000373	ENSG00000123374	0.0066	0.2466	0.026764
ENSSSCG00000013811	ENSG00000188269	0.1519	0.4362	0.348235	ENSSSCG00000000376	ENSG00000139531	0.1138	0.2991	0.380475
ENSSSCG00000004729	ENSG00000214013	0.0623	0.3661	0.170172	ENSSSCG00000000379	ENSG00000139641	0.0438	0.3024	0.144841
ENSSSCG00000029437	ENSG00000254834	0.079	0.3942	0.200406	ENSSSCG00000000382	ENSG00000139613	0.0062	0.2847	0.0217773
ENSSSCG00000029437	ENSG00000255012	0.0814	0.4007	0.203144	ENSSSCG00000000383	ENSG00000181852	0.0015	0.3234	0.00463822
ENSSSCG00000005002	ENSG00000139915	0.0042	0.3591	0.0116959	ENSSSCG00000000384	ENSG00000139579	0.0182	0.3062	0.0594383
ENSSSCG00000026434	ENSG00000169570	0.1489	0.5667	0.262749	ENSSSCG00000000385	ENSG00000139540	0.0873	0.2637	0.331058
ENSSSCG00000027193	ENSG00000172146	0.1154	0.5114	0.225655	ENSSSCG00000000386	ENSG00000139645	0.0031	0.1497	0.0207081
ENSSSCG00000027193	ENSG00000172150	0.2165	0.5713	0.37896	ENSSSCG00000000388	ENSG00000062485	0.0133	0.2117	0.0628248
ENSSSCG00000022555	ENSG00000170605	0.0804	0.3812	0.210913	ENSSSCG00000000393	ENSG00000135473	0.0106	0.2605	0.040691
ENSSSCG00000028954	ENSG00000205329	0.051	0.3076	0.1658	ENSSSCG00000000394	ENSG00000257727	0.0053	0.1966	0.0269583
ENSSSCG00000024173	ENSG00000172146	0.0994	0.4582	0.216936	ENSSSCG00000000394	ENSG00000144785	0.0658	0.314	0.209554
ENSSSCG00000024173	ENSG00000172150	0.2158	0.5662	0.381137	ENSSSCG00000000396	ENSG00000170581	0.1108	0.3019	0.367009
ENSSSCG00000016349	ENSG00000130414	0.1255	1.19	0.105462	ENSSSCG00000000397	ENSG00000175336	0.257	0.3418	0.751902
ENSSSCG00000023490	ENSG00000172146	0.0972	0.4683	0.207559	ENSSSCG00000000399	ENSG00000111602	0.0568	0.3139	0.180949
ENSSSCG00000023490	ENSG00000172150	0.2141	0.5542	0.386323	ENSSSCG00000000400	ENSG00000135517	0.039	0.3187	0.122372
ENSSSCG00000014318	ENSG00000069018	0.0338	0.3685	0.0917232	ENSSSCG00000000401	ENSG00000135423	0.0376	0.3159	0.119025
ENSSSCG00000004435	ENSG00000178425	0.0495	0.32	0.154688	ENSSSCG00000000402	ENSG00000076067	0.0532	0.3479	0.152918
ENSSSCG00000009499	ENSG00000125257	0.1626	0.3479	0.467376	ENSSSCG00000000403	ENSG00000076108	0.0458	0.2407	0.190278
ENSSSCG00000028345	ENSG00000196409	0.4148	1.2561	0.330228	ENSSSCG00000000404	ENSG00000176422	0.0697	0.3568	0.195348
ENSSSCG00000026447	ENSG00000188324	0.071	0.3756	0.189031	ENSSSCG00000000405	ENSG00000110955	0.013	0.2711	0.0479528
ENSSSCG00000015086	ENSG00000137648	0.115	0.3527	0.326056	ENSSSCG00000000406	ENSG00000110958	0	0.1232	0
ENSSSCG00000009354	ENSG00000133101	0.0729	0.4233	0.172218	ENSSSCG00000000408	ENSG00000198056	0.048	0.289	0.16609
ENSSSCG00000031069	ENSG00000214643	0.1886	0.5574	0.338357	ENSSSCG00000000411	ENSG00000166886	0.0098	0.2866	0.034194
ENSSSCG00000001741	ENSG00000177684	0.2531	0.4279	0.591493	ENSSSCG00000000413	ENSG00000166866	0.0567	0.3981	0.142427
ENSSSCG00000031060	ENSG00000214642	0.2819	0.2749	1.02546	ENSSSCG00000000415	ENSG00000170426	0.0431	0.386	0.111658
ENSSSCG00000001743	ENSG00000203970	0.2124	0.2227	0.953749	ENSSSCG00000000416	ENSG00000166856	0.1285	0.6175	0.208097
ENSSSCG00000014319	ENSG00000113658	0	0.1772	0	ENSSSCG00000000417	ENSG00000166860	0.0501	0.3915	0.127969
ENSSSCG00000028559	ENSG00000061337	0.0329	1.1174	0.0294434	ENSSSCG00000000418	ENSG00000166863	0.2152	0.3567	0.603308
ENSSSCG00000010614	ENSG00000120051	0.0446	0.4573	0.097529	ENSSSCG00000000420	ENSG00000185633	0.0245	0.2879	0.085099
ENSSSCG00000027631	ENSG00000172146	0.1094	0.5354	0.204333	ENSSSCG00000000423	ENSG00000123384	0.0448	0.6316	0.070931
ENSSSCG00000027631	ENSG00000172150	0.2082	0.592	0.351689	ENSSSCG00000000424	ENSG00000166866	0.048	0.4058	0.118285
ENSSSCG00000000243	ENSG00000163737	0.2239	0.5557	0.402915	ENSSSCG00000000426	ENSG00000166886	0.0098	0.2866	0.034194
ENSSSCG00000000243	ENSG00000109272	0.2104	0.5804	0.362509	ENSSSCG00000000430	ENSG00000175203	0.0395	0.2831	0.139527
ENSSSCG00000014131	ENSG00000145687	0.0275	0.143	0.192308	ENSSSCG00000000431	ENSG00000166987	0.0235	0.1143	0.205599
ENSSSCG00000013633	ENSG00000142453	0.0246	0.4744	0.051855	ENSSSCG00000000433	ENSG00000135454	0.081	0.5404	0.149889
ENSSSCG00000005329	ENSG00000168828	0.0927	0.5436	0.17053	ENSSSCG00000000435	ENSG00000240771	0.0388	0.2609	0.148716
ENSSSCG00000000318	ENSG00000179626	0.054	0.305	0.177049	ENSSSCG00000000437	ENSG00000123329	0.0752	0.3602	0.208773
ENSSSCG00000029704	ENSG00000172146	0.08	0.5144	0.155521	ENSSSCG00000000438	ENSG00000123329	0.0887	0.3851	0.23033
ENSSSCG00000029704	ENSG00000172150	0.2018	0.5771	0.349679	ENSSSCG00000000439	ENSG00000155980	0.0051	0.2661	0.0191657
ENSSSCG00000025193	ENSG00000122718	0.0719	0.4931	0.145812	ENSSSCG00000000441	ENSG00000240771	0.0223	0.2821	0.07905
ENSSSCG00000025236	ENSG00000162727	0.0974	0.4044	0.240851	ENSSSCG00000000442	ENSG00000139269	0.0833	0.296	0.281419
ENSSSCG00000025236	ENSG00000228198	0.0893	0.4242	0.210514	ENSSSCG00000000443	ENSG00000111087	0.0532	0.3037	0.175173
ENSSSCG00000025236	ENSG00000198601	0.0987	0.4394	0.224624	ENSSSCG00000000444	ENSG00000175203	0.0625	0.3059	0.204315
ENSSSCG00000025236	ENSG00000177186	0.0981	0.4588	0.213819	ENSSSCG00000000449	ENSG00000178498	0.0039	0.1851	0.0210697
ENSSSCG00000022583	ENSG00000172146	0.0985	0.4866	0.202425	ENSSSCG00000000451	ENSG00000135439	0.0228	0.35	0.0651429
ENSSSCG00000022583	ENSG00000172150	0.2123	0.5973	0.355433	ENSSSCG00000000453	ENSG00000166896	0.0406	0.4151	0.0978078
ENSSSCG00000016494	ENSG00000157764	0.0039	0.1792	0.0217634	ENSSSCG00000000455	ENSG00000139263	0.0471	0.3707	0.127057
ENSSSCG00000025650	ENSG00000172146	0.0988	0.4691	0.210616	ENSSSCG00000000456	ENSG00000118596	0.1203	0.4572	0.263123
ENSSSCG00000025650	ENSG00000172150	0.2026	0.587	0.345145	ENSSSCG00000000457	ENSG00000135655	0.0031	0.193	0.0160622
ENSSSCG00000009142	ENSG00000138802	0.0379	0.2673	0.141788	ENSSSCG00000000458	ENSG00000061987	0.0103	0.2478	0.0415658
ENSSSCG00000029799	ENSG00000176261	0.0133	0.1414	0.0940594	ENSSSCG00000000461	ENSG00000177700	0.078	0.5153	0.151368
ENSSSCG00000021232	ENSG00000162520	0.0929	0.3339	0.278227	ENSSSCG00000000462	ENSG00000118600	0.0621	0.3183	0.195099
ENSSSCG00000022162	ENSG00000135631	0.0451	0.5551	0.0812466	ENSSSCG00000000464	ENSG00000185306	0.0908	0.234	0.388034
ENSSSCG00000027027	ENSG00000205330	0.1063	0.3165	0.335861	ENSSSCG00000000466	ENSG00000184575	0.0145	0.2324	0.0623924
ENSSSCG00000015497	ENSG00000076321	0.0078	0.2454	0.0317848	ENSSSCG00000000469	ENSG00000174106	0.0423	0.2029	0.208477
ENSSSCG00000029401	ENSG00000186910	0.1108	0.379	0.292348	ENSSSCG00000000471	ENSG00000149948	0.0047	0.1258	0.0373609
ENSSSCG00000016497	ENSG00000146966	0.0683	0.4067	0.167937	ENSSSCG00000000472	ENSG00000139233	0.0515	0.3931	0.13101
ENSSSCG00000011230	ENSG00000144645	0.0322	0.5697	0.056521	ENSSSCG00000000473	ENSG00000155957	0.0501	0.2627	0.190712
ENSSSCG00000021968	ENSG00000135917	0.1439	0.4312	0.33372	ENSSSCG00000000473	ENSG00000228144	0.0958	0.3364	0.28478
ENSSSCG00000012862	ENSG00000021762	0.0497	0.8643	0.0575032	ENSSSCG00000000475	ENSG00000090376	0.1089	0.3615	0.301245
ENSSSCG00000029223	ENSG00000182083	0.1008	1.434	0.0702929	ENSSSCG00000000477	ENSG00000127311	0.1542	0.4238	0.363851
ENSSSCG00000029223	ENSG00000178586	0.0987	1.7716	0.0557124	ENSSSCG00000000478	ENSG00000155974	0.013	0.3108	0.0418275
ENSSSCG00000005450	ENSG00000243444	0.0239	0.1924	0.12422	ENSSSCG00000000480	ENSG00000111536	0.0817	0.2432	0.335938
ENSSSCG00000000327	ENSG00000205330	0.1077	0.3388	0.317887	ENSSSCG00000000481	ENSG00000111537	0.321	0.4113	0.780452
ENSSSCG00000006299	ENSG00000143178	0.0345	0.289	0.119377	ENSSSCG00000000482	ENSG00000127318	0.1399	0.2295	0.609586
ENSSSCG00000000326	ENSG00000187857	0.0769	0.3609	0.213078	ENSSSCG00000000483	ENSG00000111554	0.0924	0.3066	0.30137
ENSSSCG00000002479	ENSG00000186910	0.1089	0.3911	0.278445	ENSSSCG00000000486	ENSG00000111581	0.0471	0.3228	0.145911
ENSSSCG00000000324	ENSG00000205328	0.0704	0.3264	0.215686	ENSSSCG00000000487	ENSG00000175782	0.1164	0.2583	0.450639
ENSSSCG00000024117	ENSG00000196119	0.0949	0.4402	0.215584	ENSSSCG00000000488	ENSG00000135679	0.0292	0.3222	0.0906269
ENSSSCG00000021223	ENSG00000091317	0.218	0.4228	0.51561	ENSSSCG00000000490	ENSG00000111605	0	0.257	0
ENSSSCG00000017799	ENSG00000108582	0.0306	0.2617	0.116928	ENSSSCG00000000491	ENSG00000127337	0.0516	0.6088	0.0847569
ENSSSCG00000000323	ENSG00000185821	0.0835	0.5417	0.154144	ENSSSCG00000000492	ENSG00000090382	0.1926	0.3629	0.530725
ENSSSCG00000016351	ENSG00000182083	0.1123	1.5036	0.0746874	ENSSSCG00000000493	ENSG00000166225	0.0108	0.2083	0.0518483
ENSSSCG00000016351	ENSG00000178586	0.1082	1.9942	0.0542573	ENSSSCG00000000496	ENSG00000166226	0.005	0.3397	0.0147189
ENSSSCG00000002199	ENSG00000196832	0.0959	0.2753	0.348347	ENSSSCG00000000499	ENSG00000127325	0.0792	0.3126	0.253359
ENSSSCG00000026786	ENSG00000205327	0.0936	0.3759	0.249002	ENSSSCG00000000500	ENSG00000127328	0.0284	0.2565	0.110721
ENSSSCG00000008813	ENSG00000145244	0.0868	0.3702	0.234468	ENSSSCG00000000501	ENSG00000166268	0.325	0.5713	0.568878
ENSSSCG00000008590	ENSG00000205639	0.0814	0.6224	0.130784	ENSSSCG00000000502	ENSG00000111596	0.0298	0.1484	0.200809
ENSSSCG00000015401	ENSG00000186472	0.0677	0.3314	0.204285	ENSSSCG00000000504	ENSG00000127329	0.0605	0.3348	0.180705
ENSSSCG00000013634	ENSG00000130733	0.0655	0.5466	0.119832	ENSSSCG00000000510	ENSG00000139291	0.0482	0.2767	0.174196
ENSSSCG00000023954	ENSG00000120526	0.0527	0.2457	0.214489	ENSSSCG00000000511	ENSG00000080371	0.0107	0.1444	0.0740997
ENSSSCG00000024535	ENSG00000205327	0.1017	0.3721	0.273314	ENSSSCG00000000512	ENSG00000121749	0.0359	0.2072	0.173263
ENSSSCG00000009555	ENSG00000185896	0.1791	1.0398	0.172245	ENSSSCG00000000515	ENSG00000072657	0.026	0.3076	0.0845254
ENSSSCG00000009502	ENSG00000102595	0.1118	0.2815	0.397158	ENSSSCG00000000516	ENSG00000166006	0.002	0.1649	0.0121286
ENSSSCG00000010678	ENSG00000188613	0.0294	0.5375	0.0546977	ENSSSCG00000000517	ENSG00000180881	0.1204	0.3036	0.396574
ENSSSCG00000022028	ENSG00000156011	0.0184	0.4357	0.0422309	ENSSSCG00000000519	ENSG00000139278	0.1542	0.4087	0.377294
ENSSSCG00000026607	ENSG00000120533	0	0.0229	0	ENSSSCG00000000520	ENSG00000111615	0.0303	0.3131	0.0967742
ENSSSCG00000026010	ENSG00000205327	0.1028	0.4063	0.253015	ENSSSCG00000000521	ENSG00000139289	0.0459	0.5739	0.0799791
ENSSSCG00000013201	ENSG00000172457	0.1194	0.5257	0.227126	ENSSSCG00000000522	ENSG00000187109	0.0011	0.2036	0.00540275
ENSSSCG00000030158	ENSG00000187857	0.0773	0.3522	0.219478	ENSSSCG00000000523	ENSG00000179941	0.1401	0.3127	0.448033
ENSSSCG00000015662	ENSG00000123838	0.3296	0.3286	1.00304	ENSSSCG00000000524	ENSG00000091039	0.025	0.3636	0.0687569
ENSSSCG00000011673	ENSG00000000003	0.0136	0.3198	0.0425266	ENSSSCG00000000527	ENSG00000110975	0.0165	0.2662	0.0619835
ENSSSCG00000015757	ENSG00000196946	0.2794	0.7736	0.361169	ENSSSCG00000000528	ENSG00000057294	0.0601	0.4557	0.131885
ENSSSCG00000015757	ENSG00000215343	0.2815	0.7568	0.371961	ENSSSCG00000000529	ENSG00000087470	0.0021	0.2256	0.00930851
ENSSSCG00000015757	ENSG00000215356	0.2813	0.7695	0.365562	ENSSSCG00000000530	ENSG00000139132	0.0877	0.3446	0.254498
ENSSSCG00000015757	ENSG00000215372	0.3077	0.775	0.397032	ENSSSCG00000000531	ENSG00000151746	0.0071	0.21	0.0338095
ENSSSCG00000015757	ENSG00000219492	0.3327	0.917	0.362814	ENSSSCG00000000534	ENSG00000133704	0.0129	0.2055	0.0627737
ENSSSCG00000013842	ENSG00000186529	0.1354	0.5425	0.249585	ENSSSCG00000000536	ENSG00000087502	0.0175	0.2063	0.0848279
ENSSSCG00000022919	ENSG00000168280	0.0043	0.3683	0.0116753	ENSSSCG00000000540	ENSG00000187950	0.2095	0.3519	0.59534
ENSSSCG00000006931	ENSG00000016602	0.1503	0.6604	0.227589	ENSSSCG00000000541	ENSG00000064763	0.0474	0.3684	0.128664
ENSSSCG00000006932	ENSG00000016602	0.1561	0.5371	0.290635	ENSSSCG00000000543	ENSG00000123106	0.0485	0.4238	0.114441
ENSSSCG00000002432	ENSG00000152315	0.0475	0.6844	0.0694039	ENSSSCG00000000544	ENSG00000087494	0.0498	0.3635	0.137001
ENSSSCG00000002869	ENSG00000257103	0.0163	0.2599	0.0627164	ENSSSCG00000000545	ENSG00000087448	0.0202	0.4935	0.0409321
ENSSSCG00000016582	ENSG00000135248	0.0977	0.3696	0.26434	ENSSSCG00000000546	ENSG00000205693	0.1081	0.3355	0.322206
ENSSSCG00000030511	ENSG00000139292	0.011	0.2242	0.0490633	ENSSSCG00000000547	ENSG00000061794	0.0833	0.4078	0.204267
ENSSSCG00000024094	ENSG00000174914	0.1182	0.5059	0.233643	ENSSSCG00000000548	ENSG00000174236	0.1113	0.4191	0.265569
ENSSSCG00000030833	ENSG00000232119	0.0205	0.1964	0.104379	ENSSSCG00000000549	ENSG00000110841	0.0447	0.2998	0.149099
ENSSSCG00000003006	ENSG00000197408	0.1329	0.5884	0.225867	ENSSSCG00000000550	ENSG00000165935	0.2731	0.328	0.832622
ENSSSCG00000005475	ENSG00000136866	0.1121	0.3502	0.320103	ENSSSCG00000000551	ENSG00000029153	0.0696	0.2857	0.243612
ENSSSCG00000024728	ENSG00000172464	0.072	0.406	0.17734	ENSSSCG00000000552	ENSG00000152944	0.0066	0.2549	0.0258925
ENSSSCG00000022577	ENSG00000223443	0.3617	0.8554	0.422843	ENSSSCG00000000553	ENSG00000064115	0.094	0.3285	0.286149
ENSSSCG00000022577	ENSG00000231051	0.3724	0.9065	0.410811	ENSSSCG00000000554	ENSG00000111790	0.0073	0.2749	0.0265551
ENSSSCG00000022577	ENSG00000232264	0.3724	0.9065	0.410811	ENSSSCG00000000559	ENSG00000123094	0.0079	0.3084	0.0256161
ENSSSCG00000022577	ENSG00000228856	0.3724	0.9065	0.410811	ENSSSCG00000000560	ENSG00000205707	0.0378	0.154	0.245455
ENSSSCG00000022577	ENSG00000231637	0.3724	0.9065	0.410811	ENSSSCG00000000563	ENSG00000118308	0.168	0.3958	0.424457
ENSSSCG00000022577	ENSG00000230430	0.3724	0.9065	0.410811	ENSSSCG00000000567	ENSG00000134532	0.0521	0.3547	0.146885
ENSSSCG00000022577	ENSG00000229579	0.3724	0.9065	0.410811	ENSSSCG00000000570	ENSG00000111731	0.0286	0.3781	0.0756414
ENSSSCG00000022577	ENSG00000235780	0.3724	0.9065	0.410811	ENSSSCG00000000571	ENSG00000069431	0.0101	0.3553	0.0284267
ENSSSCG00000022577	ENSG00000227140	0.3742	0.9054	0.413298	ENSSSCG00000000572	ENSG00000111726	0.0202	0.1865	0.108311
ENSSSCG00000022577	ENSG00000233136	0.3702	0.9084	0.40753	ENSSSCG00000000573	ENSG00000121361	0.0064	0.4845	0.0132095
ENSSSCG00000022577	ENSG00000248933	0.369	0.9185	0.401742	ENSSSCG00000000577	ENSG00000111713	0.0218	0.328	0.0664634
ENSSSCG00000022577	ENSG00000250745	0.3692	0.9151	0.403453	ENSSSCG00000000579	ENSG00000111711	0	0.1424	0
ENSSSCG00000022577	ENSG00000248920	0.3724	0.923	0.403467	ENSSSCG00000000580	ENSG00000004700	0.0471	0.3259	0.144523
ENSSSCG00000022577	ENSG00000250844	0.3717	0.9179	0.404946	ENSSSCG00000000582	ENSG00000121351	0.149	0.2358	0.631891
ENSSSCG00000022577	ENSG00000250913	0.4261	1.281	0.332631	ENSSSCG00000000583	ENSG00000121350	0.0578	0.3134	0.184429
ENSSSCG00000022577	ENSG00000249104	0.3704	0.9261	0.399957	ENSSSCG00000000584	ENSG00000084453	0.1259	0.3348	0.376045
ENSSSCG00000022577	ENSG00000227551	0.3742	0.9145	0.409185	ENSSSCG00000000585	ENSG00000139155	0.0913	0.3706	0.246357
ENSSSCG00000022577	ENSG00000249811	0.3742	0.9143	0.409275	ENSSSCG00000000587	ENSG00000139154	0.0036	0.1235	0.0291498
ENSSSCG00000022577	ENSG00000223569	0.3713	0.9111	0.407529	ENSSSCG00000000588	ENSG00000052126	0.1278	0.4942	0.2586
ENSSSCG00000022577	ENSG00000232399	0.3719	0.922	0.403362	ENSSSCG00000000589	ENSG00000177938	0.0502	0.2939	0.170806
ENSSSCG00000022577	ENSG00000231396	0.3802	0.9297	0.408949	ENSSSCG00000000590	ENSG00000139151	0.0989	0.3685	0.268385
ENSSSCG00000014820	ENSG00000137478	0.0339	0.301	0.112625	ENSSSCG00000000591	ENSG00000139144	0.0878	0.282	0.311348
ENSSSCG00000009320	ENSG00000102755	0.0869	0.633	0.137283	ENSSSCG00000000593	ENSG00000101444	0.1276	0.6096	0.209318
ENSSSCG00000012328	ENSG00000086758	0.0054	0.1924	0.0280665	ENSSSCG00000000594	ENSG00000111404	0.0929	0.4241	0.219052
ENSSSCG00000016385	ENSG00000156345	0.0452	0.4669	0.0968087	ENSSSCG00000000597	ENSG00000048540	0.0364	0.3915	0.0929757
ENSSSCG00000012370	ENSG00000196570	0.7717	52.3154	0.0147509	ENSSSCG00000000598	ENSG00000188991	0.0856	0.2493	0.343361
ENSSSCG00000014861	ENSG00000166391	0.1173	0.6529	0.17966	ENSSSCG00000000599	ENSG00000023697	0.0395	0.3178	0.124292
ENSSSCG00000006966	ENSG00000253958	0.1149	1.0948	0.104951	ENSSSCG00000000600	ENSG00000151491	0.0455	0.2886	0.157658
ENSSSCG00000012365	ENSG00000147065	0.0039	0.3512	0.0111048	ENSSSCG00000000603	ENSG00000139053	0.0167	0.3749	0.0445452
ENSSSCG00000015668	ENSG00000115947	0.0322	0.2719	0.118426	ENSSSCG00000000604	ENSG00000111348	0.0432	0.5165	0.0836399
ENSSSCG00000009148	ENSG00000138795	0.0062	0.1373	0.0451566	ENSSSCG00000000605	ENSG00000139055	0.1563	0.3263	0.479007
ENSSSCG00000028539	ENSG00000162735	0.2583	0.4125	0.626182	ENSSSCG00000000606	ENSG00000111341	0.0884	0.6544	0.135086
ENSSSCG00000023837	ENSG00000103175	0.0729	0.551	0.132305	ENSSSCG00000000607	ENSG00000111339	0.2056	0.3866	0.531816
ENSSSCG00000015402	ENSG00000153956	0.009	0.2692	0.0334324	ENSSSCG00000000609	ENSG00000182993	0.2296	0.3307	0.694285
ENSSSCG00000025629	ENSG00000118004	0.1016	0.6203	0.163792	ENSSSCG00000000610	ENSG00000179256	0.0319	0.2532	0.125987
ENSSSCG00000017560	ENSG00000154945	0.0271	0.2155	0.125754	ENSSSCG00000000611	ENSG00000084463	0.0097	0.1929	0.0502851
ENSSSCG00000004242	ENSG00000146350	0.0619	0.3151	0.196446	ENSSSCG00000000612	ENSG00000171681	0.0866	0.2519	0.343787
ENSSSCG00000006236	ENSG00000035681	0.0569	0.6101	0.0932634	ENSSSCG00000000614	ENSG00000150086	0.0097	0.5148	0.0188423
ENSSSCG00000009228	ENSG00000109339	0.003	0.2614	0.0114767	ENSSSCG00000000619	ENSG00000084444	0.078	0.5102	0.152881
ENSSSCG00000028738	ENSG00000175787	0.1189	0.5351	0.222201	ENSSSCG00000000620	ENSG00000013583	0.0956	0.4175	0.228982
ENSSSCG00000021988	ENSG00000104723	0.0257	0.2414	0.106462	ENSSSCG00000000623	ENSG00000121380	0.1834	0.4195	0.437187
ENSSSCG00000017555	ENSG00000108848	0.004	0.3003	0.01332	ENSSSCG00000000625	ENSG00000070018	0.0061	0.2132	0.0286116
ENSSSCG00000024176	ENSG00000135537	0.104	0.224	0.464286	ENSSSCG00000000628	ENSG00000121335	1.1579	1.1062	1.04674
ENSSSCG00000011067	ENSG00000107890	0.1673	0.7131	0.234609	ENSSSCG00000000629	ENSG00000121335	1.1331	14.1979	0.0798076
ENSSSCG00000012463	ENSG00000188419	0.054	0.2313	0.233463	ENSSSCG00000000631	ENSG00000121381	0.1946	0.3269	0.595289
ENSSSCG00000009578	ENSG00000156345	0.0333	0.4537	0.0733965	ENSSSCG00000000633	ENSG00000060138	0.042	0.2402	0.174854
ENSSSCG00000011572	ENSG00000157020	0.0381	0.5015	0.0759721	ENSSSCG00000000634	ENSG00000060140	0.1284	0.2894	0.443677
ENSSSCG00000012100	ENSG00000006757	0.0825	0.6415	0.128605	ENSSSCG00000000635	ENSG00000111196	0.0066	0.2659	0.0248214
ENSSSCG00000009150	ENSG00000138796	0.037	0.3455	0.107091	ENSSSCG00000000641	ENSG00000213809	0.2304	0.4961	0.464422
ENSSSCG00000025986	ENSG00000186197	0.1054	0.4438	0.237494	ENSSSCG00000000642	ENSG00000134539	0.1769	0.6855	0.25806
ENSSSCG00000013635	ENSG00000142444	0.0579	1.182	0.0489848	ENSSSCG00000000643	ENSG00000165685	0.1038	0.5757	0.180302
ENSSSCG00000004244	ENSG00000111885	0.0614	0.29	0.211724	ENSSSCG00000000647	ENSG00000173391	0.1895	0.4436	0.427187
ENSSSCG00000005939	ENSG00000147724	0.1295	0.5058	0.25603	ENSSSCG00000000648	ENSG00000172243	0.1726	0.3318	0.520193
ENSSSCG00000015671	ENSG00000075884	0.0206	0.1911	0.107797	ENSSSCG00000000649	ENSG00000150048	0.1283	0.352	0.364489
ENSSSCG00000021122	ENSG00000139287	0.0134	0.2621	0.0511255	ENSSSCG00000000650	ENSG00000165682	0.1785	0.4537	0.393432
ENSSSCG00000026940	ENSG00000003400	0.2274	0.5428	0.418939	ENSSSCG00000000652	ENSG00000172322	0.3026	0.4532	0.667696
ENSSSCG00000010142	ENSG00000198626	0.0087	0.4521	0.0192435	ENSSSCG00000000653	ENSG00000110848	0.223	0.4547	0.490433
ENSSSCG00000009268	ENSG00000165475	0.1143	0.7361	0.155278	ENSSSCG00000000654	ENSG00000111796	1.0022	2.0823	0.481295
ENSSSCG00000025924	ENSG00000115461	0.0051	0.5559	0.00917431	ENSSSCG00000000655	ENSG00000150045	0.1663	0.3146	0.528608
ENSSSCG00000024241	ENSG00000135940	0.3398	0.6011	0.565297	ENSSSCG00000000656	ENSG00000110852	0.5149	1.0355	0.497248
ENSSSCG00000012101	ENSG00000011201	0.0632	0.9122	0.0692831	ENSSSCG00000000660	ENSG00000175899	0.1289	0.3989	0.323139
ENSSSCG00000024481	ENSG00000178104	0.1564	0.4387	0.356508	ENSSSCG00000000661	ENSG00000111752	0.0296	0.3495	0.0846924
ENSSSCG00000030488	ENSG00000111877	0.2862	0.4845	0.590712	ENSSSCG00000000662	ENSG00000003056	0.0254	0.2952	0.0860434
ENSSSCG00000027203	ENSG00000135218	0.1195	0.375	0.318667	ENSSSCG00000000663	ENSG00000139187	0.1954	0.4375	0.446629
ENSSSCG00000001830	ENSG00000179820	0.1818	1.1458	0.158666	ENSSSCG00000000664	ENSG00000166535	0.1175	0.4213	0.278899
ENSSSCG00000014242	ENSG00000168916	0.0178	0.3128	0.0569054	ENSSSCG00000000665	ENSG00000166532	0.0037	0.2551	0.0145041
ENSSSCG00000022680	ENSG00000134138	0.0293	0.203	0.144335	ENSSSCG00000000666	ENSG00000197614	0.1286	0.4773	0.269432
ENSSSCG00000026299	ENSG00000181935	0.1407	0.3105	0.45314	ENSSSCG00000000667	ENSG00000111732	0.0331	0.663	0.0499246
ENSSSCG00000029837	ENSG00000102763	0.0583	0.2946	0.197895	ENSSSCG00000000668	ENSG00000111701	0.1353	0.5663	0.238919
ENSSSCG00000002406	ENSG00000100591	0.0184	0.2899	0.0634702	ENSSSCG00000000669	ENSG00000184344	0.1064	0.403	0.26402
ENSSSCG00000002412	ENSG00000140022	0.0654	0.3553	0.18407	ENSSSCG00000000672	ENSG00000139182	0.0147	0.4524	0.0324934
ENSSSCG00000025884	ENSG00000181935	0.1366	0.2873	0.475461	ENSSSCG00000000675	ENSG00000159403	0.1212	0.6441	0.18817
ENSSSCG00000017325	ENSG00000225190	0.0687	0.6142	0.111853	ENSSSCG00000000679	ENSG00000010626	0.0788	0.488	0.161475
ENSSSCG00000012160	ENSG00000147010	0.0185	0.3523	0.0525121	ENSSSCG00000000680	ENSG00000250510	0.0156	0.3039	0.0513327
ENSSSCG00000027818	ENSG00000206536	0.1448	0.4998	0.289716	ENSSSCG00000000681	ENSG00000110811	0.0458	0.382	0.119895
ENSSSCG00000001734	ENSG00000197261	0.3465	0.5959	0.581473	ENSSSCG00000000682	ENSG00000111664	0.0139	0.4196	0.0331268
ENSSSCG00000024416	ENSG00000006788	0.0297	0.5645	0.0526129	ENSSSCG00000000683	ENSG00000111665	0.0982	0.2492	0.394061
ENSSSCG00000029286	ENSG00000206536	0.1361	0.4128	0.3297	ENSSSCG00000000684	ENSG00000111667	0.0102	0.3662	0.0278536
ENSSSCG00000021488	ENSG00000206536	0.1209	0.4073	0.296833	ENSSSCG00000000685	ENSG00000111669	0.0266	0.3094	0.0859729
ENSSSCG00000006878	ENSG00000188641	0.0359	0.2967	0.120998	ENSSSCG00000000687	ENSG00000010610	0.3043	0.6158	0.494154
ENSSSCG00000004023	ENSG00000213066	0.099	0.5866	0.168769	ENSSSCG00000000688	ENSG00000089692	0.137	0.3842	0.356585
ENSSSCG00000025555	ENSG00000206536	0.129	0.3999	0.322581	ENSSSCG00000000690	ENSG00000089693	0.0143	0.5052	0.0283056
ENSSSCG00000022188	ENSG00000206536	0.1595	0.4377	0.364405	ENSSSCG00000000691	ENSG00000111652	0	0.3385	0
ENSSSCG00000023477	ENSG00000183303	0.1308	0.4219	0.310026	ENSSSCG00000000692	ENSG00000139200	0.0054	0.2208	0.0244565
ENSSSCG00000026008	ENSG00000206536	0.173	0.4833	0.357956	ENSSSCG00000000693	ENSG00000010292	0.0559	0.3358	0.166468
ENSSSCG00000003882	ENSG00000117834	0.0601	0.5052	0.118963	ENSSSCG00000000695	ENSG00000010295	0.0211	0.4203	0.0502022
ENSSSCG00000015691	ENSG00000115850	0.066	0.3915	0.168582	ENSSSCG00000000696	ENSG00000111641	0.0804	0.3596	0.223582
ENSSSCG00000004907	ENSG00000183287	0.5177	0.8652	0.598359	ENSSSCG00000000697	ENSG00000111642	0.0052	0.2618	0.0198625
ENSSSCG00000004812	ENSG00000140443	0.0079	0.4805	0.0164412	ENSSSCG00000000700	ENSG00000111644	0.0929	0.5176	0.179482
ENSSSCG00000008991	ENSG00000138759	0.0645	0.4108	0.157011	ENSSSCG00000000701	ENSG00000111653	0.0327	0.2671	0.122426
ENSSSCG00000022088	ENSG00000158352	0.0236	0.2481	0.0951229	ENSSSCG00000000702	ENSG00000126746	0.0072	0.2813	0.0255954
ENSSSCG00000016715	ENSG00000070882	0.0715	0.5206	0.137342	ENSSSCG00000000703	ENSG00000139190	0.0257	0.1485	0.173064
ENSSSCG00000000802	ENSG00000184613	0.0525	0.3523	0.149021	ENSSSCG00000000704	ENSG00000139192	0.1746	0.5122	0.340882
ENSSSCG00000023548	ENSG00000138780	0.0641	0.2725	0.235229	ENSSSCG00000000705	ENSG00000139193	0.1616	0.4082	0.395884
ENSSSCG00000016716	ENSG00000105928	0.1997	0.5033	0.396781	ENSSSCG00000000706	ENSG00000111321	0.1733	0.5525	0.313665
ENSSSCG00000015519	ENSG00000075391	0.0074	0.2525	0.0293069	ENSSSCG00000000707	ENSG00000111319	0.0664	0.4974	0.133494
ENSSSCG00000009324	ENSG00000139514	0.0283	0.7928	0.0356963	ENSSSCG00000000708	ENSG00000067182	0.1717	0.6051	0.283755
ENSSSCG00000011145	ENSG00000196372	0.0494	1.1494	0.0429789	ENSSSCG00000000709	ENSG00000008323	0.0849	0.4712	0.180178
ENSSSCG00000007456	ENSG00000196562	0.0278	0.4014	0.0692576	ENSSSCG00000000710	ENSG00000010278	0.0731	0.5839	0.125193
ENSSSCG00000004912	ENSG00000166562	0.0073	0.2872	0.0254178	ENSSSCG00000000712	ENSG00000110799	0.077	0.6937	0.110999
ENSSSCG00000012022	ENSG00000142192	0.0092	0.3704	0.024838	ENSSSCG00000000713	ENSG00000047617	0.0467	0.6187	0.0754808
ENSSSCG00000026529	ENSG00000196368	0.0216	0.3037	0.0711228	ENSSSCG00000000714	ENSG00000185652	0.0316	0.4284	0.0737628
ENSSSCG00000026529	ENSG00000122824	0.0242	0.3147	0.0768986	ENSSSCG00000000716	ENSG00000111262	0.0065	0.2674	0.0243082
ENSSSCG00000024665	ENSG00000171853	0.1298	1.3395	0.0969018	ENSSSCG00000000717	ENSG00000151079	0.0274	0.5822	0.0470629
ENSSSCG00000010057	ENSG00000178026	0.0922	0.9159	0.100666	ENSSSCG00000000718	ENSG00000130035	0.1721	0.4538	0.379242
ENSSSCG00000008671	ENSG00000100804	0.1994	0.4324	0.461147	ENSSSCG00000000719	ENSG00000139180	0.1052	0.4281	0.245737
ENSSSCG00000010056	ENSG00000100031	0.0853	0.8055	0.105897	ENSSSCG00000000719	ENSG00000255639	0.1385	0.6517	0.212521
ENSSSCG00000010056	ENSG00000133475	0.1076	0.7602	0.141542	ENSSSCG00000000720	ENSG00000111254	0.1258	0.5071	0.248077
ENSSSCG00000010056	ENSG00000149435	0.1081	0.8925	0.12112	ENSSSCG00000000721	ENSG00000010219	0.0906	0.3208	0.282419
ENSSSCG00000010056	ENSG00000183038	0.1297	0.932	0.139163	ENSSSCG00000000722	ENSG00000111247	0.14	0.3262	0.429185
ENSSSCG00000010056	ENSG00000100121	0.1222	1.0043	0.121677	ENSSSCG00000000723	ENSG00000047621	0.0176	0.4199	0.0419147
ENSSSCG00000009917	ENSG00000157837	0.0062	0.2436	0.0254516	ENSSSCG00000000724	ENSG00000111241	0.0375	0.4437	0.0845166
ENSSSCG00000026863	ENSG00000152767	0.0383	0.5202	0.0736255	ENSSSCG00000000727	ENSG00000118971	0.0307	0.7273	0.0422109
ENSSSCG00000016232	ENSG00000135900	0.0644	0.3403	0.189245	ENSSSCG00000000728	ENSG00000111224	0.0211	0.4037	0.0522665
ENSSSCG00000017095	ENSG00000112902	0.1068	0.9016	0.118456	ENSSSCG00000000730	ENSG00000111218	0.0058	0.3843	0.0150924
ENSSSCG00000029368	ENSG00000172208	0.1238	0.4227	0.292879	ENSSSCG00000000732	ENSG00000130038	0.1412	0.6458	0.218644
ENSSSCG00000014213	ENSG00000080709	0.0057	0.1706	0.0334115	ENSSSCG00000000734	ENSG00000110900	0.1105	1.0653	0.103727
ENSSSCG00000002370	ENSG00000119682	0.0108	0.3006	0.0359281	ENSSSCG00000000735	ENSG00000011105	0.0169	0.5408	0.03125
ENSSSCG00000004270	ENSG00000135298	0.0086	0.2682	0.0320656	ENSSSCG00000000736	ENSG00000197905	0.0193	0.6145	0.0314076
ENSSSCG00000021107	ENSG00000176555	0.0552	0.6326	0.0872589	ENSSSCG00000000737	ENSG00000078246	0.2493	0.883	0.282333
ENSSSCG00000014505	ENSG00000176567	0.1344	0.6517	0.20623	ENSSSCG00000000738	ENSG00000171792	0.1664	0.4436	0.375113
ENSSSCG00000026901	ENSG00000172208	0.1194	0.3675	0.324898	ENSSSCG00000000739	ENSG00000111206	0.0954	0.4382	0.217709
ENSSSCG00000020705	ENSG00000107968	0.0218	0.6089	0.0358023	ENSSSCG00000000740	ENSG00000206044	0.1507	0.7499	0.20096
ENSSSCG00000016263	ENSG00000067066	0.2602	0.4536	0.573633	ENSSSCG00000000741	ENSG00000053702	0.1823	0.5336	0.341642
ENSSSCG00000016263	ENSG00000185404	0.3117	0.5756	0.541522	ENSSSCG00000000742	ENSG00000111203	0.0519	0.6157	0.0842943
ENSSSCG00000024633	ENSG00000188385	0.0267	0.7742	0.0344872	ENSSSCG00000000743	ENSG00000004478	0.0452	0.544	0.0830882
ENSSSCG00000021647	ENSG00000158813	0.0359	0.2533	0.141729	ENSSSCG00000000745	ENSG00000013573	0.1462	0.8627	0.169468
ENSSSCG00000015238	ENSG00000134909	0.0769	0.3909	0.196726	ENSSSCG00000000746	ENSG00000234769	0.1236	0.6772	0.182516
ENSSSCG00000028860	ENSG00000109323	0.1549	0.5755	0.269157	ENSSSCG00000000748	ENSG00000120645	0.0502	0.5318	0.0943964
ENSSSCG00000024306	ENSG00000109332	0.0325	0.0976	0.332992	ENSSSCG00000000749	ENSG00000111181	0.0606	0.6401	0.0946727
ENSSSCG00000028703	ENSG00000129315	0.0766	0.3368	0.227435	ENSSSCG00000000751	ENSG00000120647	0.1807	0.614	0.2943
ENSSSCG00000027353	ENSG00000171863	0.0008	0.8106	0.000986923	ENSSSCG00000000753	ENSG00000060237	0.0715	0.3043	0.234965
ENSSSCG00000009166	ENSG00000109323	0.125	0.4101	0.304804	ENSSSCG00000000754	ENSG00000002016	0.1505	0.4453	0.337974
ENSSSCG00000007005	ENSG00000147408	0.0574	0.9114	0.06298	ENSSSCG00000000755	ENSG00000082805	0.0111	0.3928	0.0282587
ENSSSCG00000016725	ENSG00000136205	0.0928	0.6564	0.141377	ENSSSCG00000000757	ENSG00000006831	0.032	0.3765	0.0849934
ENSSSCG00000009172	ENSG00000138814	0.046	0.2765	0.166365	ENSSSCG00000000758	ENSG00000151062	0.0744	0.6145	0.121074
ENSSSCG00000024778	ENSG00000187048	0.1515	0.5789	0.261703	ENSSSCG00000000760	ENSG00000166159	0.0585	0.9451	0.0618982
ENSSSCG00000024778	ENSG00000162365	0.1574	0.6153	0.25581	ENSSSCG00000000764	ENSG00000069998	0.2079	1.2285	0.169231
ENSSSCG00000006767	ENSG00000081026	0.0455	0.2925	0.155556	ENSSSCG00000000765	ENSG00000177663	0.1344	0.5665	0.237246
ENSSSCG00000001739	ENSG00000124812	0.2575	0.573	0.449389	ENSSSCG00000000766	ENSG00000099954	0.1794	0.865	0.207399
ENSSSCG00000004421	ENSG00000010810	0.0026	0.2916	0.00891632	ENSSSCG00000000767	ENSG00000131100	0.0126	0.3625	0.0347586
ENSSSCG00000016780	ENSG00000169862	0.0107	0.34	0.0314706	ENSSSCG00000000769	ENSG00000015475	0.2148	0.8576	0.250466
ENSSSCG00000014606	ENSG00000170790	0.0655	0.4907	0.133483	ENSSSCG00000000770	ENSG00000243156	0.1022	0.7383	0.138426
ENSSSCG00000014606	ENSG00000166363	0.0727	0.5076	0.143223	ENSSSCG00000000773	ENSG00000183785	0.0038	0.5187	0.00732601
ENSSSCG00000028714	ENSG00000168787	0.1093	0.3218	0.339652	ENSSSCG00000000778	ENSG00000139117	0.0049	0.2745	0.0178506
ENSSSCG00000012253	ENSG00000147044	0.0005	0.1845	0.00271003	ENSSSCG00000000779	ENSG00000139116	0.0194	0.2435	0.0796715
ENSSSCG00000024129	ENSG00000186377	0.2389	0.5414	0.441263	ENSSSCG00000000781	ENSG00000173208	0.0207	0.2198	0.0941765
ENSSSCG00000015159	ENSG00000196248	0.1157	0.4548	0.254398	ENSSSCG00000000782	ENSG00000180116	0.1791	0.2771	0.646337
ENSSSCG00000002689	ENSG00000153815	0.0027	0.3544	0.00761851	ENSSSCG00000000783	ENSG00000151229	0.0194	0.254	0.076378
ENSSSCG00000027805	ENSG00000181935	0.1249	0.3246	0.384781	ENSSSCG00000000784	ENSG00000188906	0.0453	0.2829	0.160127
ENSSSCG00000002400	ENSG00000100583	0.3658	0.4046	0.904103	ENSSSCG00000000785	ENSG00000205592	0.0796	0.3714	0.214324
ENSSSCG00000023379	ENSG00000156587	0.1239	0.7655	0.161855	ENSSSCG00000000789	ENSG00000018236	0.0229	0.3795	0.0603426
ENSSSCG00000008132	ENSG00000084090	0.0304	0.417	0.0729017	ENSSSCG00000000791	ENSG00000165966	0.0349	0.4836	0.0721671
ENSSSCG00000000152	ENSG00000100320	0.0534	0.2373	0.225032	ENSSSCG00000000793	ENSG00000134283	0.0946	0.3108	0.304376
ENSSSCG00000003891	ENSG00000187048	0.1528	0.5956	0.256548	ENSSSCG00000000795	ENSG00000173157	0.2455	0.4936	0.497366
ENSSSCG00000003891	ENSG00000162365	0.1574	0.6154	0.255769	ENSSSCG00000000798	ENSG00000151239	0.0143	0.1895	0.0754617
ENSSSCG00000016782	ENSG00000145569	0.0727	0.4371	0.166323	ENSSSCG00000000799	ENSG00000198001	0.0459	0.2468	0.185981
ENSSSCG00000021872	ENSG00000236981	0.0879	0.4892	0.179681	ENSSSCG00000000800	ENSG00000129317	0.0941	0.3341	0.281652
ENSSSCG00000021872	ENSG00000254737	0.0964	0.4663	0.206734	ENSSSCG00000000801	ENSG00000139173	0.0205	0.6518	0.0314514
ENSSSCG00000021872	ENSG00000182634	0.11	0.5424	0.202802	ENSSSCG00000000804	ENSG00000177119	0.0404	0.3715	0.108748
ENSSSCG00000021872	ENSG00000234560	0.1114	0.5129	0.217196	ENSSSCG00000000806	ENSG00000139218	0.084	0.248	0.33871
ENSSSCG00000015162	ENSG00000196248	0.1077	0.4637	0.232262	ENSSSCG00000000807	ENSG00000111371	0.0199	0.2916	0.0682442
ENSSSCG00000004687	ENSG00000166710	0.1849	0.6093	0.303463	ENSSSCG00000000808	ENSG00000134294	0.0456	0.229	0.199127
ENSSSCG00000013442	ENSG00000129968	0.0257	1.165	0.0220601	ENSSSCG00000000809	ENSG00000134294	0.0456	0.229	0.199127
ENSSSCG00000024628	ENSG00000137760	0.0841	0.2417	0.347952	ENSSSCG00000000810	ENSG00000139211	0.0481	0.4128	0.116521
ENSSSCG00000009511	ENSG00000102572	0.0092	0.6478	0.0142019	ENSSSCG00000000811	ENSG00000179715	0.2495	0.6377	0.39125
ENSSSCG00000009283	ENSG00000127863	0.2246	0.9092	0.24703	ENSSSCG00000000812	ENSG00000141428	0.184	0.3673	0.500953
ENSSSCG00000010055	ENSG00000099998	0.1041	0.7004	0.148629	ENSSSCG00000000816	ENSG00000079387	0.0302	0.207	0.145894
ENSSSCG00000007345	ENSG00000170471	0.0096	0.17	0.0564706	ENSSSCG00000000819	ENSG00000172640	0.1036	0.4873	0.2126
ENSSSCG00000022042	ENSG00000156575	0.3006	0.5591	0.53765	ENSSSCG00000000820	ENSG00000187166	0.2388	0.7415	0.32205
ENSSSCG00000010914	ENSG00000134369	0.0209	0.7458	0.0280236	ENSSSCG00000000837	ENSG00000171310	0.0069	0.5754	0.0119917
ENSSSCG00000007346	ENSG00000182035	0.1132	0.3133	0.361315	ENSSSCG00000000838	ENSG00000136052	0.0272	0.275	0.0989091
ENSSSCG00000004034	ENSG00000085511	0.0365	0.9516	0.0383565	ENSSSCG00000000839	ENSG00000136010	0.021	0.3128	0.0671355
ENSSSCG00000006038	ENSG00000169946	0.0217	0.3003	0.0722611	ENSSSCG00000000840	ENSG00000136051	0.0089	0.2342	0.0380017
ENSSSCG00000028622	ENSG00000168787	0.1156	0.3818	0.302776	ENSSSCG00000000841	ENSG00000136044	0.0301	0.338	0.0890533
ENSSSCG00000010628	ENSG00000108061	0	0.1311	0	ENSSSCG00000000842	ENSG00000139620	0.0195	0.2122	0.0918944
ENSSSCG00000001229	ENSG00000206503	0.1508	0.3318	0.454491	ENSSSCG00000000843	ENSG00000198431	0.0535	0.4256	0.125705
ENSSSCG00000001229	ENSG00000204632	0.1691	0.3659	0.462148	ENSSSCG00000000844	ENSG00000120837	0.0021	0.3019	0.00695595
ENSSSCG00000001229	ENSG00000234745	0.1648	0.4033	0.408629	ENSSSCG00000000846	ENSG00000111727	0.027	0.1689	0.159858
ENSSSCG00000001229	ENSG00000204592	0.1975	0.4739	0.416755	ENSSSCG00000000847	ENSG00000139372	0.0455	0.3644	0.124863
ENSSSCG00000001229	ENSG00000204525	0.1805	0.3571	0.505461	ENSSSCG00000000848	ENSG00000120820	0.0262	0.3901	0.0671623
ENSSSCG00000001229	ENSG00000204642	0.2211	0.4476	0.493968	ENSSSCG00000000849	ENSG00000166598	0.0469	0.4273	0.109759
ENSSSCG00000010036	ENSG00000100170	0.0685	0.4065	0.168512	ENSSSCG00000000853	ENSG00000111696	0.0131	0.5308	0.0246797
ENSSSCG00000029165	ENSG00000125170	0.0025	0.3742	0.00668092	ENSSSCG00000000854	ENSG00000136011	0.0854	0.4582	0.186381
ENSSSCG00000027553	ENSG00000156575	0.2971	0.645	0.46062	ENSSSCG00000000857	ENSG00000017427	0.0395	0.2543	0.155328
ENSSSCG00000010037	ENSG00000100191	0.0906	0.3314	0.273386	ENSSSCG00000000858	ENSG00000183395	0.0473	0.208	0.227404
ENSSSCG00000014378	ENSG00000081818	0.135	0.4808	0.280782	ENSSSCG00000000859	ENSG00000185480	0.0807	0.2732	0.295388
ENSSSCG00000010039	ENSG00000100191	0.0995	0.3362	0.295955	ENSSSCG00000000860	ENSG00000075188	0.1223	0.51	0.239804
ENSSSCG00000023024	ENSG00000168787	0.1125	0.3853	0.29198	ENSSSCG00000000863	ENSG00000139351	0.0826	0.2672	0.309132
ENSSSCG00000028426	ENSG00000168787	0.1045	0.3715	0.281292	ENSSSCG00000000864	ENSG00000111666	0.0591	0.253	0.233597
ENSSSCG00000001062	ENSG00000047579	0.0709	0.6064	0.11692	ENSSSCG00000000866	ENSG00000196091	0.0461	0.3273	0.140849
ENSSSCG00000016793	ENSG00000173545	0.0988	0.5318	0.185784	ENSSSCG00000000867	ENSG00000166211	0.0693	0.348	0.199138
ENSSSCG00000030245	ENSG00000168787	0.1087	0.403	0.269727	ENSSSCG00000000869	ENSG00000120800	0.0505	0.3525	0.143262
ENSSSCG00000010879	ENSG00000162849	0.0775	0.645	0.120155	ENSSSCG00000000870	ENSG00000120805	0.0025	0.2691	0.00929023
ENSSSCG00000004033	ENSG00000026652	0.0401	0.7897	0.0507788	ENSSSCG00000000871	ENSG00000256870	0.0546	0.2663	0.205032
ENSSSCG00000029198	ENSG00000166266	0	0.2002	0	ENSSSCG00000000873	ENSG00000151572	0.0143	0.2231	0.0640968
ENSSSCG00000029428	ENSG00000151327	0.0659	0.3715	0.177389	ENSSSCG00000000874	ENSG00000139354	0.0972	0.3825	0.254118
ENSSSCG00000005130	ENSG00000107105	0	0.093	0	ENSSSCG00000000875	ENSG00000012504	0.0492	0.3344	0.147129
ENSSSCG00000024873	ENSG00000113211	0.2282	0.7247	0.314889	ENSSSCG00000000877	ENSG00000136021	0.0254	0.2151	0.118085
ENSSSCG00000003494	ENSG00000188257	0.2664	0.7329	0.363488	ENSSSCG00000000878	ENSG00000166153	0.1778	0.3871	0.459313
ENSSSCG00000006040	ENSG00000147647	0.042	0.3314	0.126735	ENSSSCG00000000879	ENSG00000075089	0.0095	0.3487	0.027244
ENSSSCG00000002764	ENSG00000103056	0.0525	0.637	0.0824176	ENSSSCG00000000882	ENSG00000185046	0.0403	0.282	0.142908
ENSSSCG00000025278	ENSG00000168787	0.1103	0.3848	0.286642	ENSSSCG00000000884	ENSG00000120868	0.0536	0.2484	0.215781
ENSSSCG00000015733	ENSG00000074047	0.0632	0.6326	0.0999052	ENSSSCG00000000886	ENSG00000075415	0.0524	0.3157	0.16598
ENSSSCG00000007703	ENSG00000146755	0.0435	0.8599	0.0505873	ENSSSCG00000000887	ENSG00000120802	0.0243	0.2692	0.0902675
ENSSSCG00000012051	ENSG00000159216	0.0087	0.3077	0.0282743	ENSSSCG00000000890	ENSG00000139350	0.0625	0.327	0.191131
ENSSSCG00000004169	ENSG00000112339	0.0372	0.2566	0.144973	ENSSSCG00000000891	ENSG00000111144	0.0278	0.3471	0.0800922
ENSSSCG00000023775	ENSG00000162851	0.3279	0.3683	0.890307	ENSSSCG00000000892	ENSG00000084110	0.0265	0.5008	0.0529153
ENSSSCG00000020762	ENSG00000168787	0.105	0.3988	0.26329	ENSSSCG00000000893	ENSG00000139344	0.0549	0.4363	0.125831
ENSSSCG00000029596	ENSG00000211689	0.286	0.445	0.642697	ENSSSCG00000000894	ENSG00000165972	0.135	0.427	0.316159
ENSSSCG00000029596	ENSG00000227191	0.3046	0.4892	0.622649	ENSSSCG00000000895	ENSG00000139343	0	0.2745	0
ENSSSCG00000024305	ENSG00000087250	0.0606	0.8036	0.0754107	ENSSSCG00000000896	ENSG00000074527	0.0489	0.2965	0.164924
ENSSSCG00000025358	ENSG00000168787	0.1135	0.4098	0.276964	ENSSSCG00000000897	ENSG00000008282	0.2346	0.5017	0.46761
ENSSSCG00000023584	ENSG00000211689	0.2802	0.5664	0.494703	ENSSSCG00000000900	ENSG00000028203	0.0501	0.1728	0.289931
ENSSSCG00000023584	ENSG00000227191	0.2967	0.612	0.484804	ENSSSCG00000000901	ENSG00000180263	0.1058	0.3781	0.27982
ENSSSCG00000001555	ENSG00000112053	0.1925	0.3823	0.503531	ENSSSCG00000000902	ENSG00000120798	0.023	0.2684	0.085693
ENSSSCG00000003889	ENSG00000187048	0.146	0.5836	0.250171	ENSSSCG00000000905	ENSG00000184752	0.0553	0.2728	0.202713
ENSSSCG00000003889	ENSG00000162365	0.1531	0.6122	0.250082	ENSSSCG00000000906	ENSG00000057704	0.0758	1.9682	0.0385123
ENSSSCG00000003306	ENSG00000130589	0.2146	1.0054	0.213447	ENSSSCG00000000907	ENSG00000136040	0.0906	0.3818	0.237297
ENSSSCG00000012229	ENSG00000165168	0.0414	0.3906	0.105991	ENSSSCG00000000908	ENSG00000177889	0	0.0933	0
ENSSSCG00000010884	ENSG00000143653	0.2861	0.6003	0.476595	ENSSSCG00000000910	ENSG00000120833	0.0195	0.1561	0.12492
ENSSSCG00000009498	ENSG00000125257	0.1772	0.504	0.351587	ENSSSCG00000000912	ENSG00000102189	0.0434	0.3342	0.129862
ENSSSCG00000007878	ENSG00000140694	0.0523	0.311	0.168167	ENSSSCG00000000914	ENSG00000133639	0.0027	0.0925	0.0291892
ENSSSCG00000021414	ENSG00000255622	0.1219	0.5937	0.205323	ENSSSCG00000000915	ENSG00000011465	0.0455	0.2815	0.161634
ENSSSCG00000000153	ENSG00000175329	0.1982	0.5356	0.370052	ENSSSCG00000000916	ENSG00000139329	0.0569	0.4701	0.121038
ENSSSCG00000027852	ENSG00000197479	0.1351	0.5012	0.269553	ENSSSCG00000000917	ENSG00000139330	0.0395	0.3879	0.10183
ENSSSCG00000027852	ENSG00000120328	0.1415	0.5381	0.262962	ENSSSCG00000000918	ENSG00000083782	0.0287	0.2981	0.0962764
ENSSSCG00000030598	ENSG00000112462	0.0874	0.384	0.227604	ENSSSCG00000000919	ENSG00000197651	0.1796	0.6445	0.278666
ENSSSCG00000025885	ENSG00000158764	0.1105	0.4661	0.237074	ENSSSCG00000000920	ENSG00000139323	0.0503	0.3949	0.127374
ENSSSCG00000025885	ENSG00000179914	0.1335	0.5972	0.223543	ENSSSCG00000000922	ENSG00000049130	0.0837	0.2266	0.369373
ENSSSCG00000017566	ENSG00000167107	0.0969	0.4627	0.209423	ENSSSCG00000000924	ENSG00000165805	0.0797	0.2217	0.359495
ENSSSCG00000028560	ENSG00000165023	0.0059	0.7772	0.00759135	ENSSSCG00000000925	ENSG00000133641	0.0502	0.3013	0.166611
ENSSSCG00000002550	ENSG00000156411	0.0719	0.5517	0.130324	ENSSSCG00000000927	ENSG00000139324	0.0232	0.2693	0.0861493
ENSSSCG00000003890	ENSG00000187048	0.1227	0.6012	0.204092	ENSSSCG00000000931	ENSG00000182050	0.0437	0.3225	0.135504
ENSSSCG00000003890	ENSG00000162365	0.1273	0.6161	0.206622	ENSSSCG00000000932	ENSG00000133636	0.0524	0.3763	0.139251
ENSSSCG00000026966	ENSG00000103429	0.038	0.425	0.0894118	ENSSSCG00000000933	ENSG00000180318	0.0108	0.2877	0.0375391
ENSSSCG00000003667	ENSG00000043514	0.0581	0.1825	0.318356	ENSSSCG00000000934	ENSG00000133640	0.1919	0.3375	0.568593
ENSSSCG00000001286	ENSG00000243729	0.1051	0.3861	0.272209	ENSSSCG00000000936	ENSG00000072041	0.0389	0.3192	0.121867
ENSSSCG00000003892	ENSG00000187048	0.1135	0.6145	0.184703	ENSSSCG00000000937	ENSG00000111049	0.0265	0.431	0.0614849
ENSSSCG00000003892	ENSG00000162365	0.1215	0.6247	0.194493	ENSSSCG00000000938	ENSG00000111052	0	0.2294	0
ENSSSCG00000014639	ENSG00000180934	0.0632	0.6317	0.100047	ENSSSCG00000000939	ENSG00000111058	0.0458	0.4662	0.0982411
ENSSSCG00000028242	ENSG00000183389	0.0697	0.6953	0.100244	ENSSSCG00000000940	ENSG00000139220	0.007	0.3653	0.0191623
ENSSSCG00000005954	ENSG00000253117	0.168	0.5223	0.321654	ENSSSCG00000000941	ENSG00000127720	0.1067	0.3151	0.338623
ENSSSCG00000005954	ENSG00000258417	0.168	0.5223	0.321654	ENSSSCG00000000942	ENSG00000133773	0.1225	0.5626	0.217739
ENSSSCG00000010702	ENSG00000107679	0.14	0.57	0.245614	ENSSSCG00000000943	ENSG00000165899	0.064	0.3882	0.164863
ENSSSCG00000012276	ENSG00000008056	0.0121	0.2974	0.0406859	ENSSSCG00000000948	ENSG00000067715	0.0045	0.3384	0.0132979
ENSSSCG00000023215	ENSG00000069535	0.0446	0.3506	0.12721	ENSSSCG00000000950	ENSG00000165891	0.1235	0.6179	0.199871
ENSSSCG00000024920	ENSG00000253731	0.107	0.5476	0.195398	ENSSSCG00000000951	ENSG00000175183	0.0049	0.4129	0.0118673
ENSSSCG00000029944	ENSG00000169710	0.1271	1.0287	0.123554	ENSSSCG00000000952	ENSG00000186908	0.0343	0.2029	0.169049
ENSSSCG00000002799	ENSG00000125107	0.0016	0.1892	0.00845666	ENSSSCG00000000953	ENSG00000067798	0.0623	0.4577	0.136115
ENSSSCG00000027721	ENSG00000183389	0.0667	0.6824	0.0977433	ENSSSCG00000000955	ENSG00000054611	0.069	0.9172	0.075229
ENSSSCG00000014386	ENSG00000253537	0.1063	0.4923	0.215925	ENSSSCG00000000958	ENSG00000127334	0.0066	0.3736	0.017666
ENSSSCG00000022856	ENSG00000148053	0.0177	0.6202	0.0285392	ENSSSCG00000000959	ENSG00000133424	0.0064	0.5123	0.0124927
ENSSSCG00000010487	ENSG00000108242	0.1121	0.3544	0.316309	ENSSSCG00000000960	ENSG00000130487	0.133	0.6064	0.219327
ENSSSCG00000010487	ENSG00000165841	0.1334	0.387	0.344703	ENSSSCG00000000961	ENSG00000100253	0.0581	0.7907	0.0734792
ENSSSCG00000010487	ENSG00000138109	0.132	0.4044	0.326409	ENSSSCG00000000963	ENSG00000217442	0.0579	0.8416	0.0687975
ENSSSCG00000010487	ENSG00000138115	0.138	0.4303	0.320706	ENSSSCG00000000964	ENSG00000100258	0.0816	1.1856	0.0688259
ENSSSCG00000030535	ENSG00000130340	0.0345	0.4849	0.0711487	ENSSSCG00000000965	ENSG00000025770	0.1011	0.5191	0.19476
ENSSSCG00000006318	ENSG00000152382	0.0057	0.2922	0.0195072	ENSSSCG00000000966	ENSG00000130489	0.1069	0.689	0.155152
ENSSSCG00000030286	ENSG00000205629	0.1462	0.6651	0.219817	ENSSSCG00000000967	ENSG00000177989	0.0778	0.5938	0.131021
ENSSSCG00000001958	ENSG00000198604	0.028	0.2125	0.131765	ENSSSCG00000000968	ENSG00000100241	0.0235	0.8103	0.0290016
ENSSSCG00000022143	ENSG00000115138	0.2132	1.5205	0.140217	ENSSSCG00000000970	ENSG00000100239	0.1357	0.8455	0.160497
ENSSSCG00000029535	ENSG00000115138	0.2024	1.6261	0.12447	ENSSSCG00000000971	ENSG00000100429	0.127	0.6105	0.208026
ENSSSCG00000024060	ENSG00000175536	0.0572	0.705	0.0811348	ENSSSCG00000000972	ENSG00000128159	0.1338	0.8221	0.162754
ENSSSCG00000002283	ENSG00000033170	0.0159	0.2498	0.0636509	ENSSSCG00000000973	ENSG00000073169	0.0663	1.0403	0.0637316
ENSSSCG00000008445	ENSG00000068784	0.1038	0.4125	0.251636	ENSSSCG00000000974	ENSG00000170638	0.0467	1.0002	0.0466907
ENSSSCG00000010488	ENSG00000108242	0.1145	0.3385	0.338257	ENSSSCG00000000975	ENSG00000073150	0.033	0.6602	0.0499849
ENSSSCG00000010488	ENSG00000165841	0.133	0.4178	0.318334	ENSSSCG00000000976	ENSG00000073146	0.1366	0.9792	0.139502
ENSSSCG00000010488	ENSG00000138109	0.1371	0.4	0.34275	ENSSSCG00000000978	ENSG00000100427	0.1043	0.8284	0.125905
ENSSSCG00000010488	ENSG00000138115	0.1449	0.4375	0.3312	ENSSSCG00000000980	ENSG00000182858	0.1296	1.0727	0.120817
ENSSSCG00000023044	ENSG00000169710	0.0921	1.3177	0.0698945	ENSSSCG00000000981	ENSG00000184164	0.1271	0.9753	0.130319
ENSSSCG00000010543	ENSG00000023839	0.1023	0.2952	0.346545	ENSSSCG00000000982	ENSG00000138892	0.1899	1.1957	0.158819
ENSSSCG00000011162	ENSG00000107929	0.0933	0.7179	0.129962	ENSSSCG00000000983	ENSG00000188263	0.1683	0.7668	0.219484
ENSSSCG00000001231	ENSG00000206503	0.1513	0.3064	0.493799	ENSSSCG00000000985	ENSG00000112685	0.0617	0.6152	0.100293
ENSSSCG00000001231	ENSG00000204632	0.1504	0.3966	0.379223	ENSSSCG00000000990	ENSG00000065491	0.0349	0.4387	0.0795532
ENSSSCG00000001231	ENSG00000234745	0.1653	0.3991	0.414182	ENSSSCG00000000991	ENSG00000164379	0.1436	0.8386	0.171238
ENSSSCG00000001231	ENSG00000204592	0.1778	0.4778	0.372122	ENSSSCG00000000992	ENSG00000137273	0.0814	1.0925	0.074508
ENSSSCG00000001231	ENSG00000204525	0.1726	0.3551	0.48606	ENSSSCG00000000994	ENSG00000112699	0.037	1.0287	0.0359677
ENSSSCG00000001231	ENSG00000204642	0.2134	0.4326	0.493296	ENSSSCG00000000997	ENSG00000219607	0.1301	0.8409	0.154715
ENSSSCG00000015782	ENSG00000168310	0.0274	0.3259	0.0840749	ENSSSCG00000000998	ENSG00000124787	0.1047	0.4738	0.220979
ENSSSCG00000014841	ENSG00000175536	0.0551	0.6692	0.0823371	ENSSSCG00000000999	ENSG00000153046	0.0159	1.5378	0.0103394
ENSSSCG00000009496	ENSG00000125257	0.1679	0.5207	0.322451	ENSSSCG00000000999	ENSG00000172288	0.1715	3.4634	0.0495178
ENSSSCG00000005962	ENSG00000147697	0.368	0.6858	0.5366	ENSSSCG00000000999	ENSG00000172352	0.1715	3.4634	0.0495178
ENSSSCG00000026286	ENSG00000125257	0.2004	0.65	0.308308	ENSSSCG00000000999	ENSG00000129873	0.161	2.8906	0.0556978
ENSSSCG00000022549	ENSG00000125257	0.1582	0.5158	0.306708	ENSSSCG00000000999	ENSG00000182415	0.161	2.8906	0.0556978
ENSSSCG00000009708	ENSG00000109576	0.1689	0.5467	0.308945	ENSSSCG00000001000	ENSG00000198721	0.2223	0.6882	0.323017
ENSSSCG00000015739	ENSG00000080293	0.044	0.2364	0.186125	ENSSSCG00000001001	ENSG00000185689	0.4171	0.7648	0.545371
ENSSSCG00000002552	ENSG00000156414	0.1065	0.812	0.131158	ENSSSCG00000001002	ENSG00000112739	0.0012	0.6805	0.00176341
ENSSSCG00000015741	ENSG00000163075	0.1305	0.5708	0.228626	ENSSSCG00000001004	ENSG00000137266	0.0547	0.7882	0.0693986
ENSSSCG00000028796	ENSG00000187918	0.0745	0.4921	0.151392	ENSSSCG00000001005	ENSG00000180822	0.0408	0.7029	0.0580452
ENSSSCG00000028991	ENSG00000244623	0.1024	0.5397	0.189735	ENSSSCG00000001006	ENSG00000137285	0	0.6604	0
ENSSSCG00000009497	ENSG00000125257	0.1705	0.4988	0.34182	ENSSSCG00000001008	ENSG00000137274	0.158	0.8078	0.195593
ENSSSCG00000005536	ENSG00000171496	0.1046	0.3106	0.336768	ENSSSCG00000001009	ENSG00000137275	0.1507	1.1886	0.126788
ENSSSCG00000000136	ENSG00000100368	0.2179	0.5266	0.413787	ENSSSCG00000001010	ENSG00000124535	0.0522	1.1355	0.0459709
ENSSSCG00000023788	ENSG00000111490	0.0953	0.4391	0.217035	ENSSSCG00000001011	ENSG00000021355	0.1038	0.9402	0.110402
ENSSSCG00000027082	ENSG00000239590	0.0853	0.405	0.210617	ENSSSCG00000001016	ENSG00000145982	0.0628	0.8073	0.0777902
ENSSSCG00000027732	ENSG00000239590	0.1043	0.4668	0.223436	ENSSSCG00000001021	ENSG00000124782	0.0974	0.7899	0.123307
ENSSSCG00000025800	ENSG00000151532	0.0327	0.3295	0.0992413	ENSSSCG00000001022	ENSG00000124783	0.0193	0.5354	0.0360478
ENSSSCG00000029564	ENSG00000239590	0.0957	0.3996	0.239489	ENSSSCG00000001024	ENSG00000124784	0.0678	0.5886	0.115189
ENSSSCG00000022433	ENSG00000239590	0.0957	0.3996	0.239489	ENSSSCG00000001025	ENSG00000096696	0.0353	0.9737	0.0362535
ENSSSCG00000010544	ENSG00000107554	0.0933	0.434	0.214977	ENSSSCG00000001026	ENSG00000168566	0.065	0.7736	0.0840228
ENSSSCG00000000602	ENSG00000134533	0.0097	0.2472	0.0392395	ENSSSCG00000001030	ENSG00000124802	0.0368	0.4803	0.0766188
ENSSSCG00000030316	ENSG00000171496	0.1197	0.3205	0.373479	ENSSSCG00000001030	ENSG00000265818	0.1303	0.7867	0.165629
ENSSSCG00000022960	ENSG00000187918	0.0739	0.5034	0.146802	ENSSSCG00000001032	ENSG00000188375	0.0299	29.85	0.00100168
ENSSSCG00000010637	ENSG00000023041	0.0198	0.2675	0.0740187	ENSSSCG00000001033	ENSG00000124786	0.0252	0.2773	0.0908763
ENSSSCG00000025729	ENSG00000169047	0.0371	0.4653	0.0797335	ENSSSCG00000001035	ENSG00000181355	0.4868	0.5361	0.90804
ENSSSCG00000028987	ENSG00000239590	0.1014	0.43	0.235814	ENSSSCG00000001036	ENSG00000137203	0.0317	0.1696	0.18691
ENSSSCG00000011178	ENSG00000196353	0.0021	0.3614	0.00581074	ENSSSCG00000001038	ENSG00000111843	0.0673	0.2815	0.239076
ENSSSCG00000029075	ENSG00000197142	0.1127	0.3581	0.314717	ENSSSCG00000001038	ENSG00000137210	0.1845	0.294	0.627551
ENSSSCG00000029193	ENSG00000171496	0.103	0.3346	0.30783	ENSSSCG00000001038	ENSG00000221962	0.5968	0.8692	0.686608
ENSSSCG00000026004	ENSG00000174099	0.1102	0.4828	0.228252	ENSSSCG00000001039	ENSG00000111846	0.2097	1.0744	0.195179
ENSSSCG00000026240	ENSG00000171496	0.119	0.3415	0.348463	ENSSSCG00000001040	ENSG00000137434	0.2006	0.3321	0.604035
ENSSSCG00000021484	ENSG00000167359	0.0761	0.5063	0.150306	ENSSSCG00000001041	ENSG00000111845	0.1004	0.3796	0.264489
ENSSSCG00000005578	ENSG00000148215	0.097	0.3875	0.250323	ENSSSCG00000001042	ENSG00000111837	0.0526	0.366	0.143716
ENSSSCG00000003523	ENSG00000070886	0.0092	0.6971	0.0131975	ENSSSCG00000001045	ENSG00000197977	0.053	0.5435	0.0975161
ENSSSCG00000024426	ENSG00000167360	0.1286	0.6347	0.202615	ENSSSCG00000001046	ENSG00000111859	0.0682	0.8622	0.0791
ENSSSCG00000006171	ENSG00000121005	0.0145	0.2622	0.0553013	ENSSSCG00000001047	ENSG00000205269	0.02	0.3998	0.050025
ENSSSCG00000011874	ENSG00000173193	0.2016	0.3695	0.545602	ENSSSCG00000001048	ENSG00000111863	0.1933	0.4557	0.424183
ENSSSCG00000002285	ENSG00000171723	0.0061	0.1525	0.04	ENSSSCG00000001049	ENSG00000095951	0.1439	0.5826	0.246996
ENSSSCG00000027709	ENSG00000138496	0.2169	0.356	0.60927	ENSSSCG00000001050	ENSG00000078401	0.1593	0.3347	0.475949
ENSSSCG00000014681	ENSG00000187918	0.0745	0.4921	0.151392	ENSSSCG00000001053	ENSG00000145979	0.0556	0.486	0.114403
ENSSSCG00000029621	ENSG00000138696	0.087	0.4998	0.17407	ENSSSCG00000001054	ENSG00000145990	0.0077	0.6932	0.0111079
ENSSSCG00000009303	ENSG00000122026	0	0.2862	0	ENSSSCG00000001056	ENSG00000010017	0.0009	0.2486	0.00362027
ENSSSCG00000021639	ENSG00000167359	0.0761	0.5063	0.150306	ENSSSCG00000001057	ENSG00000050393	0.1196	0.4083	0.292922
ENSSSCG00000017567	ENSG00000136444	0.0679	0.4272	0.158942	ENSSSCG00000001058	ENSG00000180537	0.018	0.9936	0.0181159
ENSSSCG00000021877	ENSG00000164047	0.2713	0.7437	0.364798	ENSSSCG00000001061	ENSG00000008083	0.0286	0.3726	0.0767579
ENSSSCG00000028129	ENSG00000167360	0.1286	0.6347	0.202615	ENSSSCG00000001063	ENSG00000007944	0.0219	0.4797	0.0456535
ENSSSCG00000009192	ENSG00000163110	0.1045	0.341	0.306452	ENSSSCG00000001064	ENSG00000137198	0.0146	0.4344	0.0336096
ENSSSCG00000028617	ENSG00000122566	0.1691	0.5138	0.329116	ENSSSCG00000001065	ENSG00000124788	0.0515	0.5644	0.0912473
ENSSSCG00000000245	ENSG00000205420	0.0593	0.4619	0.128383	ENSSSCG00000001066	ENSG00000112183	0.002	0.4488	0.00445633
ENSSSCG00000000245	ENSG00000170465	0.062	0.4625	0.134054	ENSSSCG00000001067	ENSG00000230873	0.1839	0.3757	0.489486
ENSSSCG00000000245	ENSG00000185479	0.0638	0.4905	0.130071	ENSSSCG00000001068	ENSG00000112186	0.0545	0.3164	0.17225
ENSSSCG00000021638	ENSG00000162139	0.1021	0.3371	0.302877	ENSSSCG00000001070	ENSG00000137414	0.0798	0.2021	0.394854
ENSSSCG00000013562	ENSG00000182315	0.4372	0.9375	0.466347	ENSSSCG00000001071	ENSG00000137177	0.0198	0.4938	0.0400972
ENSSSCG00000013562	ENSG00000205718	0.4381	0.937	0.467556	ENSSSCG00000001073	ENSG00000137364	0.1133	0.3892	0.29111
ENSSSCG00000013562	ENSG00000237247	0.4381	0.937	0.467556	ENSSSCG00000001074	ENSG00000165097	0.0153	0.4314	0.0354659
ENSSSCG00000013562	ENSG00000230522	0.4382	0.9543	0.459185	ENSSSCG00000001075	ENSG00000124795	0.0558	0.4129	0.135142
ENSSSCG00000024580	ENSG00000122566	0.1675	0.5221	0.32082	ENSSSCG00000001076	ENSG00000137393	0.0252	0.2984	0.0844504
ENSSSCG00000013559	ENSG00000182315	0.4305	0.9662	0.44556	ENSSSCG00000001078	ENSG00000172197	0.041	0.3188	0.128607
ENSSSCG00000013559	ENSG00000205718	0.4312	0.9656	0.446562	ENSSSCG00000001079	ENSG00000112242	0.0337	0.1921	0.175429
ENSSSCG00000013559	ENSG00000237247	0.4298	0.9508	0.45204	ENSSSCG00000001080	ENSG00000145996	0.0275	0.3234	0.085034
ENSSSCG00000013559	ENSG00000230522	0.4302	0.927	0.464078	ENSSSCG00000001081	ENSG00000124766	0.0168	0.4104	0.0409357
ENSSSCG00000023500	ENSG00000189037	0.1785	0.8012	0.222791	ENSSSCG00000001082	ENSG00000172179	0.1079	0.4035	0.26741
ENSSSCG00000028871	ENSG00000121552	0.1676	0.4605	0.363952	ENSSSCG00000001083	ENSG00000112273	0.2881	1.6819	0.171294
ENSSSCG00000015607	ENSG00000054392	0.1222	0.6737	0.181386	ENSSSCG00000001087	ENSG00000124532	0.0565	0.3178	0.177785
ENSSSCG00000015610	ENSG00000143469	0.0296	0.215	0.137674	ENSSSCG00000001089	ENSG00000112293	0.1008	0.4061	0.248215
ENSSSCG00000003749	ENSG00000078142	0.0056	0.3514	0.0159363	ENSSSCG00000001090	ENSG00000112294	0.0916	0.4441	0.20626
ENSSSCG00000005609	ENSG00000136895	0.0348	0.3406	0.102173	ENSSSCG00000001092	ENSG00000111802	0.0759	0.292	0.259932
ENSSSCG00000001085	ENSG00000146038	0.0664	0.3196	0.20776	ENSSSCG00000001093	ENSG00000112304	0.0851	0.3519	0.24183
ENSSSCG00000022695	ENSG00000171561	0.0801	0.4371	0.183253	ENSSSCG00000001094	ENSG00000112308	0.0039	0.0799	0.048811
ENSSSCG00000009411	ENSG00000173988	0.3233	0.5712	0.566001	ENSSSCG00000001095	ENSG00000112312	0.1085	0.287	0.378049
ENSSSCG00000012123	ENSG00000123595	0.0066	0.3821	0.017273	ENSSSCG00000001096	ENSG00000260286	0.2106	0.316	0.666456
ENSSSCG00000002664	ENSG00000131149	0.045	0.7558	0.0595396	ENSSSCG00000001097	ENSG00000111913	0.0524	0.3673	0.142663
ENSSSCG00000025490	ENSG00000181609	0.1125	0.5139	0.218914	ENSSSCG00000001100	ENSG00000079691	0.0486	0.3371	0.144171
ENSSSCG00000028004	ENSG00000132669	0.0384	0.6145	0.0624898	ENSSSCG00000001101	ENSG00000079689	0.0535	0.3057	0.175008
ENSSSCG00000028423	ENSG00000162521	0	0.1862	0	ENSSSCG00000001102	ENSG00000164508	0.0073	1.4906	0.00489736
ENSSSCG00000029107	ENSG00000181609	0.1141	0.5842	0.19531	ENSSSCG00000001106	ENSG00000146039	0.2124	0.3314	0.640917
ENSSSCG00000016123	ENSG00000116117	0.0448	0.5377	0.0833178	ENSSSCG00000001107	ENSG00000124568	0.2526	0.3319	0.761073
ENSSSCG00000003449	ENSG00000162494	0.026	0.6144	0.0423177	ENSSSCG00000001131	ENSG00000124508	0.1328	0.4472	0.296959
ENSSSCG00000025647	ENSG00000181830	0.0467	0.5944	0.0785666	ENSSSCG00000001131	ENSG00000112763	0.1763	0.4647	0.379385
ENSSSCG00000012126	ENSG00000046653	0.0081	0.3666	0.0220949	ENSSSCG00000001132	ENSG00000124557	0.0935	0.3787	0.246897
ENSSSCG00000009682	ENSG00000147421	0.0141	0.1916	0.0735908	ENSSSCG00000001137	ENSG00000124575	0.0726	1.2826	0.0566038
ENSSSCG00000003284	ENSG00000186431	0.2998	0.408	0.734804	ENSSSCG00000001156	ENSG00000181315	0.0229	0.3289	0.069626
ENSSSCG00000027895	ENSG00000189430	0.2316	0.549	0.421858	ENSSSCG00000001164	ENSG00000096654	0.0322	0.3693	0.087192
ENSSSCG00000028447	ENSG00000163362	3.6391	12.1996	0.298297	ENSSSCG00000001180	ENSG00000168131	0.0736	0.3216	0.228856
ENSSSCG00000007815	ENSG00000077235	0.0998	0.7178	0.139036	ENSSSCG00000001182	ENSG00000124657	0.075	0.3263	0.22985
ENSSSCG00000003286	ENSG00000167634	0.2895	1.068	0.271067	ENSSSCG00000001197	ENSG00000197279	0.0922	0.2811	0.327997
ENSSSCG00000003286	ENSG00000022556	0.3414	1.3005	0.262514	ENSSSCG00000001198	ENSG00000196812	0.0701	0.2923	0.239822
ENSSSCG00000001789	ENSG00000188869	0.0891	0.4338	0.205394	ENSSSCG00000001201	ENSG00000198315	0.0562	0.1846	0.304442
ENSSSCG00000028166	ENSG00000184650	0.2932	0.4174	0.702444	ENSSSCG00000001203	ENSG00000137185	0.0982	0.2771	0.354385
ENSSSCG00000028810	ENSG00000144015	0.3379	0.7486	0.451376	ENSSSCG00000001204	ENSG00000187626	0.096	0.3601	0.266593
ENSSSCG00000017987	ENSG00000133026	0.0054	0.6037	0.00894484	ENSSSCG00000001205	ENSG00000189134	0.1328	0.4325	0.307052
ENSSSCG00000013292	ENSG00000135362	0.043	0.4734	0.0908323	ENSSSCG00000001207	ENSG00000137338	0.1035	0.2552	0.405564
ENSSSCG00000013293	ENSG00000110442	0.0301	0.4446	0.0677013	ENSSSCG00000001209	ENSG00000158691	0.0632	0.3009	0.210037
ENSSSCG00000005664	ENSG00000136802	0.0042	2.7966	0.00150182	ENSSSCG00000001213	ENSG00000198704	0.0582	0.2361	0.246506
ENSSSCG00000021192	ENSG00000237521	0.1631	0.3761	0.433661	ENSSSCG00000001214	ENSG00000224586	0.1464	0.3945	0.371103
ENSSSCG00000013693	ENSG00000237521	0.2116	0.3249	0.651277	ENSSSCG00000001219	ENSG00000204713	0.0026	0.2378	0.0109336
ENSSSCG00000027289	ENSG00000237521	0.1744	0.3402	0.51264	ENSSSCG00000001233	ENSG00000234127	0.0301	0.4161	0.0723384
ENSSSCG00000006192	ENSG00000147592	0.0683	0.3863	0.176806	ENSSSCG00000001234	ENSG00000204613	0.0763	0.5183	0.147212
				0.2486	ENSSSCG00000001235	ENSG00000204610	0.09	0.5318	0.169237
					ENSSSCG00000001236	ENSG00000204614	0.2224	0.5758	0.386245
					ENSSSCG00000001239	ENSG00000066379	0.0576	0.2164	0.266174
					ENSSSCG00000001242	ENSG00000204681	0.0027	0.3381	0.0079858
					ENSSSCG00000001244	ENSG00000204618	0.0696	0.4491	0.154977
					ENSSSCG00000001245	ENSG00000066379	0.0574	0.2026	0.283317
					ENSSSCG00000001247	ENSG00000204644	0.2642	0.5317	0.496897
					ENSSSCG00000001252	ENSG00000213886	0.1761	0.6675	0.26382
					ENSSSCG00000001342	ENSG00000204599	0.001	0.2655	0.00376648
					ENSSSCG00000001344	ENSG00000204590	0.0423	0.4055	0.104316
					ENSSSCG00000001346	ENSG00000204574	0.0131	0.4443	0.0294846
					ENSSSCG00000001347	ENSG00000204569	0.0118	0.3554	0.033202
					ENSSSCG00000001362	ENSG00000137337	0.2343	0.3501	0.669237
					ENSSSCG00000001372	ENSG00000204590	0.0083	0.3674	0.0225912
					ENSSSCG00000001373	ENSG00000204568	0.0938	0.2608	0.359663
					ENSSSCG00000001376	ENSG00000204560	0.0096	0.4059	0.0236511
					ENSSSCG00000001377	ENSG00000146112	0.1186	0.5272	0.224962
					ENSSSCG00000001379	ENSG00000196230	0.0004	0.4158	0.000962001
					ENSSSCG00000001382	ENSG00000204580	0.0184	0.3685	0.0499322
					ENSSSCG00000001383	ENSG00000213780	0.003	0.2875	0.0104348
					ENSSSCG00000001384	ENSG00000137411	0.0601	0.3623	0.165885
					ENSSSCG00000001390	ENSG00000204538	0.1284	0.1845	0.695935
					ENSSSCG00000001391	ENSG00000204536	0.097	0.4549	0.213234
					ENSSSCG00000001392	ENSG00000137310	0.0735	0.4398	0.167121
					ENSSSCG00000001394	ENSG00000204516	0.3947	0.6256	0.630914
					ENSSSCG00000001394	ENSG00000204520	0.4315	0.5898	0.731604
					ENSSSCG00000001398	ENSG00000206503	0.2443	0.9943	0.2457
					ENSSSCG00000001398	ENSG00000204632	0.25	0.9952	0.251206
					ENSSSCG00000001398	ENSG00000234745	0.2267	1.0488	0.216152
					ENSSSCG00000001398	ENSG00000204592	0.2637	1.0452	0.252296
					ENSSSCG00000001398	ENSG00000204525	0.2383	0.9195	0.259163
					ENSSSCG00000001398	ENSG00000204642	0.2697	0.9247	0.291662
					ENSSSCG00000001400	ENSG00000198563	0	0.1704	0
					ENSSSCG00000001401	ENSG00000213760	0.0075	0.3071	0.024422
					ENSSSCG00000001402	ENSG00000204498	0.0219	0.2575	0.0850485
					ENSSSCG00000001403	ENSG00000226979	0.1228	0.4789	0.256421
					ENSSSCG00000001404	ENSG00000232810	0.0701	0.6296	0.111341
					ENSSSCG00000001405	ENSG00000227507	0.0901	0.4601	0.195827
					ENSSSCG00000001408	ENSG00000204472	0.0336	0.3264	0.102941
					ENSSSCG00000001409	ENSG00000204469	0.0432	0.2346	0.184143
					ENSSSCG00000001410	ENSG00000204463	0.0229	0.2753	0.083182
					ENSSSCG00000001411	ENSG00000204444	0.0483	0.2652	0.182127
					ENSSSCG00000001412	ENSG00000204439	0.1173	0.2769	0.423619
					ENSSSCG00000001413	ENSG00000204438	0.0976	0.4492	0.217275
					ENSSSCG00000001414	ENSG00000204435	0	0.2445	0
					ENSSSCG00000001416	ENSG00000204428	0.1874	0.4566	0.410425
					ENSSSCG00000001417	ENSG00000204427	0.0138	0.3033	0.0454995
					ENSSSCG00000001418	ENSG00000204386	0.0716	0.4711	0.151985
					ENSSSCG00000001419	ENSG00000204385	0.0751	0.5082	0.147776
					ENSSSCG00000001420	ENSG00000204371	0.0102	0.4658	0.0218978
					ENSSSCG00000001421	ENSG00000204366	0.0037	0.5152	0.00718168
					ENSSSCG00000001422	ENSG00000166278	0.0941	0.4776	0.197027
					ENSSSCG00000001423	ENSG00000204356	0.016	0.4294	0.0372613
					ENSSSCG00000001424	ENSG00000204351	0.0268	0.4161	0.0644076
					ENSSSCG00000001425	ENSG00000204348	0.0478	0.3229	0.148033
					ENSSSCG00000001426	ENSG00000204344	0.0606	0.6694	0.0905288
					ENSSSCG00000001427	ENSG00000244731	0.1112	0.4577	0.242954
					ENSSSCG00000001427	ENSG00000224389	0.1117	0.4565	0.244688
					ENSSSCG00000001428	ENSG00000231852	0.1122	0.6793	0.16517
					ENSSSCG00000001430	ENSG00000213676	0.0603	0.297	0.20303
					ENSSSCG00000001431	ENSG00000204315	0.0933	0.1885	0.49496
					ENSSSCG00000001433	ENSG00000221988	0.0198	0.2666	0.0742686
					ENSSSCG00000001434	ENSG00000258388	0.0685	0.5546	0.123512
					ENSSSCG00000001434	ENSG00000241404	0.0685	0.5546	0.123512
					ENSSSCG00000001435	ENSG00000204310	0.008	0.3462	0.023108
					ENSSSCG00000001436	ENSG00000204308	0.0027	0.2288	0.0118007
					ENSSSCG00000001437	ENSG00000204305	0.0877	0.3161	0.277444
					ENSSSCG00000001438	ENSG00000204304	0.0021	0.278	0.00755396
					ENSSSCG00000001439	ENSG00000213654	0.0711	0.1658	0.42883
					ENSSSCG00000001440	ENSG00000204301	0.067	0.3683	0.181917
					ENSSSCG00000001443	ENSG00000204296	0.4026	0.5434	0.740891
					ENSSSCG00000001444	ENSG00000204296	0.3498	0.4637	0.754367
					ENSSSCG00000001453	ENSG00000204287	0.0989	0.3087	0.320376
					ENSSSCG00000001457	ENSG00000179344	0.1578	0.4937	0.319627
					ENSSSCG00000001457	ENSG00000232629	0.1884	0.4992	0.377404
					ENSSSCG00000001459	ENSG00000241106	0.1257	0.4113	0.305616
					ENSSSCG00000001463	ENSG00000240065	0.0257	0.3338	0.0769922
					ENSSSCG00000001465	ENSG00000241106	0.1318	0.397	0.33199
					ENSSSCG00000001468	ENSG00000240065	0.0257	0.3338	0.0769922
					ENSSSCG00000001469	ENSG00000248993	0.1398	0.4737	0.295123
					ENSSSCG00000001469	ENSG00000242574	0.1434	0.3797	0.377667
					ENSSSCG00000001470	ENSG00000204257	0.1431	0.4367	0.327685
					ENSSSCG00000001471	ENSG00000204256	0.0085	0.2933	0.0289806
					ENSSSCG00000001472	ENSG00000204252	0.1219	0.789	0.154499
					ENSSSCG00000001473	ENSG00000204248	0.0199	0.2884	0.0690014
					ENSSSCG00000001474	ENSG00000204231	0.0063	0.1699	0.0370806
					ENSSSCG00000001475	ENSG00000112473	0.0431	0.2971	0.145069
					ENSSSCG00000001476	ENSG00000204228	0.0737	0.2661	0.276964
					ENSSSCG00000001477	ENSG00000204227	0.0035	0.2304	0.015191
					ENSSSCG00000001478	ENSG00000112175	0.0081	0.2809	0.0288359
					ENSSSCG00000001479	ENSG00000146151	0.0276	0.3917	0.0704621
					ENSSSCG00000001480	ENSG00000187871	0.1338	0.2758	0.485134
					ENSSSCG00000001481	ENSG00000137252	0.0117	0.3913	0.0299003
					ENSSSCG00000001483	ENSG00000168143	0.0773	0.4905	0.157594
					ENSSSCG00000001484	ENSG00000137251	0.16	0.5498	0.291015
					ENSSSCG00000001485	ENSG00000146147	0.6415	0.9958	0.644206
					ENSSSCG00000001486	ENSG00000137269	0.0189	0.4193	0.0450751
					ENSSSCG00000001487	ENSG00000124743	0.0262	0.4091	0.064043
					ENSSSCG00000001488	ENSG00000001084	0.0224	0.4604	0.0486533
					ENSSSCG00000001490	ENSG00000112232	0.0223	0.2801	0.0796144
					ENSSSCG00000001494	ENSG00000112208	0.0197	0.8897	0.0221423
					ENSSSCG00000001497	ENSG00000112200	0.101	0.474	0.21308
					ENSSSCG00000001498	ENSG00000151917	0.0364	0.524	0.0694656
					ENSSSCG00000001499	ENSG00000151914	0.0599	0.8177	0.0732542
					ENSSSCG00000001501	ENSG00000223501	0.0045	0.455	0.00989011
					ENSSSCG00000001502	ENSG00000231500	0	0.3265	0
					ENSSSCG00000001503	ENSG00000235863	0.0831	0.6502	0.127807
					ENSSSCG00000001504	ENSG00000227057	0.0626	0.503	0.124453
					ENSSSCG00000001505	ENSG00000204220	0.0033	0.3207	0.01029
					ENSSSCG00000001506	ENSG00000237441	0.0493	0.3156	0.15621
					ENSSSCG00000001507	ENSG00000231925	0.1186	0.498	0.238153
					ENSSSCG00000001508	ENSG00000236104	0.0437	0.4705	0.0928799
					ENSSSCG00000001509	ENSG00000204209	0.0819	0.3985	0.205521
					ENSSSCG00000001510	ENSG00000237649	0.0911	0.5316	0.171369
					ENSSSCG00000001511	ENSG00000112511	0.0247	0.2244	0.110071
					ENSSSCG00000001512	ENSG00000112514	0.1048	0.4082	0.256737
					ENSSSCG00000001513	ENSG00000197283	0.0039	0.4627	0.00842879
					ENSSSCG00000001515	ENSG00000213588	0.0742	0.436	0.170183
					ENSSSCG00000001516	ENSG00000030110	0.0458	0.661	0.069289
					ENSSSCG00000001517	ENSG00000204188	0.2376	0.6304	0.376904
					ENSSSCG00000001518	ENSG00000096433	0.011	0.6842	0.0160772
					ENSSSCG00000001520	ENSG00000161904	0.0525	0.7342	0.0715064
					ENSSSCG00000001521	ENSG00000096395	0.1852	0.5178	0.357667
					ENSSSCG00000001523	ENSG00000124493	0.0083	0.6934	0.01197
					ENSSSCG00000001526	ENSG00000137309	0.0049	0.1422	0.0344585
					ENSSSCG00000001527	ENSG00000196821	0.0027	0.1208	0.022351
					ENSSSCG00000001528	ENSG00000270800	0.0521	0.6243	0.0834535
					ENSSSCG00000001531	ENSG00000124562	0	0.1671	0
					ENSSSCG00000001532	ENSG00000065060	0.0469	0.2826	0.165959
					ENSSSCG00000001533	ENSG00000064995	0.0442	0.3562	0.124088
					ENSSSCG00000001534	ENSG00000064999	0.0435	0.4697	0.0926123
					ENSSSCG00000001535	ENSG00000124678	0.1208	0.4486	0.269282
					ENSSSCG00000001536	ENSG00000146197	0.0265	0.3506	0.0755847
					ENSSSCG00000001537	ENSG00000065029	0.0207	0.3575	0.0579021
					ENSSSCG00000001538	ENSG00000023892	0.0256	0.4977	0.0514366
					ENSSSCG00000001539	ENSG00000112033	0.0247	0.5222	0.0472999
					ENSSSCG00000001544	ENSG00000007866	0.0028	0.4396	0.00636943
					ENSSSCG00000001546	ENSG00000112039	0.1516	0.4917	0.308318
					ENSSSCG00000001549	ENSG00000096060	0.0262	0.3344	0.0783493
					ENSSSCG00000001550	ENSG00000157343	0.0696	0.3847	0.18092
					ENSSSCG00000001551	ENSG00000196748	0.3636	2.0965	0.173432
					ENSSSCG00000001552	ENSG00000137392	0.1457	0.5458	0.266948
					ENSSSCG00000001553	ENSG00000197753	0.0171	0.7188	0.0237896
					ENSSSCG00000001554	ENSG00000096063	0.0176	0.1603	0.109794
					ENSSSCG00000001556	ENSG00000112062	0.0305	0.2802	0.108851
					ENSSSCG00000001559	ENSG00000180316	0.1457	0.3953	0.368581
					ENSSSCG00000001560	ENSG00000189325	0.2618	0.4981	0.525597
					ENSSSCG00000001561	ENSG00000010030	0.155	0.5416	0.286189
					ENSSSCG00000001562	ENSG00000112078	0.0265	0.3159	0.0838873
					ENSSSCG00000001563	ENSG00000112079	0.0197	0.1639	0.120195
					ENSSSCG00000001565	ENSG00000124762	0.0961	0.5545	0.173309
					ENSSSCG00000001566	ENSG00000255587	0.2287	0.4114	0.555907
					ENSSSCG00000001567	ENSG00000124772	0.0065	0.4982	0.013047
					ENSSSCG00000001569	ENSG00000198663	0.0775	0.2578	0.300621
					ENSSSCG00000001570	ENSG00000164530	0.1534	0.3368	0.455463
					ENSSSCG00000001571	ENSG00000137409	0.0024	0.3716	0.00645856
					ENSSSCG00000001572	ENSG00000146192	0.051	0.5134	0.0993377
					ENSSSCG00000001573	ENSG00000137193	0.0041	0.2816	0.0145597
					ENSSSCG00000001576	ENSG00000172738	0.2859	0.6772	0.42218
					ENSSSCG00000001577	ENSG00000065491	0.0056	0.3144	0.0178117
					ENSSSCG00000001578	ENSG00000112130	0.0979	0.2577	0.379899
					ENSSSCG00000001579	ENSG00000137200	0.0209	0.3291	0.0635065
					ENSSSCG00000001582	ENSG00000112139	0.01	0.507	0.0197239
					ENSSSCG00000001584	ENSG00000156639	0.1263	0.3453	0.365769
					ENSSSCG00000001588	ENSG00000124721	0.0253	0.3373	0.0750074
					ENSSSCG00000001589	ENSG00000112164	0.059	0.6854	0.0860811
					ENSSSCG00000001592	ENSG00000124780	0.1258	0.5548	0.226748
					ENSSSCG00000001594	ENSG00000164627	0.0557	0.3831	0.145393
					ENSSSCG00000001595	ENSG00000146122	0.0152	0.4789	0.0317394
					ENSSSCG00000001596	ENSG00000124615	0.073	0.6049	0.120681
					ENSSSCG00000001597	ENSG00000156564	0.0231	0.5907	0.0391061
					ENSSSCG00000001598	ENSG00000124602	0.0696	0.6081	0.114455
					ENSSSCG00000001600	ENSG00000001167	0.0014	0.2216	0.00631769
					ENSSSCG00000001605	ENSG00000112212	0.233	0.4097	0.568709
					ENSSSCG00000001611	ENSG00000001167	0.0014	0.2216	0.00631769
					ENSSSCG00000001613	ENSG00000161911	0.1702	0.4647	0.366258
					ENSSSCG00000001614	ENSG00000095970	0.1101	0.9094	0.121069
					ENSSSCG00000001615	ENSG00000124731	0.5179	0.5649	0.916799
					ENSSSCG00000001616	ENSG00000112195	0.2723	0.6312	0.431401
					ENSSSCG00000001617	ENSG00000124731	0.4438	0.488	0.909426
					ENSSSCG00000001618	ENSG00000096264	0.2857	0.5824	0.490556
					ENSSSCG00000001619	ENSG00000137166	0.0148	0.4135	0.035792
					ENSSSCG00000001620	ENSG00000112559	0.0453	0.3212	0.141034
					ENSSSCG00000001621	ENSG00000112561	0.0195	0.6509	0.0299585
					ENSSSCG00000001624	ENSG00000137218	0.0359	0.5424	0.0661873
					ENSSSCG00000001625	ENSG00000096088	0.0821	0.7206	0.113933
					ENSSSCG00000001629	ENSG00000164663	0.0462	0.4658	0.0991842
					ENSSSCG00000001630	ENSG00000124641	0.28	0.9647	0.290246
					ENSSSCG00000001631	ENSG00000112578	0.21	0.9781	0.214702
					ENSSSCG00000001633	ENSG00000214732	0.1332	0.6032	0.220822
					ENSSSCG00000001634	ENSG00000188112	0.1446	0.4125	0.350545
					ENSSSCG00000001636	ENSG00000048545	0.0765	1.1656	0.0656314
					ENSSSCG00000001637	ENSG00000112599	0.0876	0.6902	0.12692
					ENSSSCG00000001638	ENSG00000048544	0.0559	0.3085	0.181199
					ENSSSCG00000001639	ENSG00000124496	0.0402	0.3478	0.115584
					ENSSSCG00000001641	ENSG00000024048	0.0326	0.2741	0.118935
					ENSSSCG00000001646	ENSG00000112624	0.0401	0.307	0.130619
					ENSSSCG00000001650	ENSG00000171611	0.4035	0.7959	0.506973
					ENSSSCG00000001651	ENSG00000137161	0.0245	0.4652	0.0526655
					ENSSSCG00000001652	ENSG00000124713	0.0282	0.3769	0.0748209
					ENSSSCG00000001653	ENSG00000124587	0.0676	0.3646	0.185409
					ENSSSCG00000001654	ENSG00000112640	0.0065	0.3531	0.0184084
					ENSSSCG00000001655	ENSG00000124733	0.0181	0.1898	0.0953635
					ENSSSCG00000001656	ENSG00000124541	0.0696	0.3647	0.190842
					ENSSSCG00000001657	ENSG00000044090	0.0998	0.466	0.214163
					ENSSSCG00000001658	ENSG00000112651	0.0714	0.3162	0.225806
					ENSSSCG00000001659	ENSG00000137171	0.0255	0.4695	0.0543131
					ENSSSCG00000001660	ENSG00000112655	0.0311	0.5057	0.0614989
					ENSSSCG00000001661	ENSG00000112658	0.0111	0.2479	0.0447761
					ENSSSCG00000001664	ENSG00000146216	0.0361	0.4787	0.0754126
					ENSSSCG00000001667	ENSG00000171467	0.0893	0.2519	0.354506
					ENSSSCG00000001672	ENSG00000146215	0.0522	0.4274	0.122134
					ENSSSCG00000001675	ENSG00000137221	0.0414	0.545	0.0759633
					ENSSSCG00000001676	ENSG00000204052	0.0028	0.2715	0.0103131
					ENSSSCG00000001679	ENSG00000124571	0.0554	0.2819	0.196524
					ENSSSCG00000001680	ENSG00000124574	0.1297	0.4788	0.270886
					ENSSSCG00000001682	ENSG00000171462	0.0318	0.4162	0.0764056
					ENSSSCG00000001683	ENSG00000170734	0.0928	0.2634	0.352316
					ENSSSCG00000001686	ENSG00000137207	0.0094	0.3498	0.0268725
					ENSSSCG00000001688	ENSG00000137221	0.1308	0.7647	0.171047
					ENSSSCG00000001689	ENSG00000172432	0.0059	0.3082	0.0191434
					ENSSSCG00000001692	ENSG00000096080	0.0788	0.4743	0.16614
					ENSSSCG00000001695	ENSG00000112715	0.0144	0.1045	0.137799
					ENSSSCG00000001696	ENSG00000180992	0.0615	0.4455	0.138047
					ENSSSCG00000001697	ENSG00000137216	0.0035	0.333	0.0105105
					ENSSSCG00000001698	ENSG00000137225	0.1169	0.5314	0.219985
					ENSSSCG00000001700	ENSG00000112759	0.0673	0.444	0.151577
					ENSSSCG00000001701	ENSG00000096384	0.003	0.5296	0.00566465
					ENSSSCG00000001702	ENSG00000157593	0.0352	0.3993	0.0881543
					ENSSSCG00000001703	ENSG00000146232	0.1021	0.3986	0.256147
					ENSSSCG00000001705	ENSG00000146221	0.0906	0.6495	0.139492
					ENSSSCG00000001706	ENSG00000124608	0.0727	0.3815	0.190564
					ENSSSCG00000001708	ENSG00000096401	0.0069	0.2514	0.0274463
					ENSSSCG00000001709	ENSG00000196284	0.0255	0.2059	0.123847
					ENSSSCG00000001711	ENSG00000112782	0.0434	0.7632	0.0568658
					ENSSSCG00000001715	ENSG00000112796	0.0763	0.3992	0.191132
					ENSSSCG00000001716	ENSG00000172348	0.1472	0.5706	0.257974
					ENSSSCG00000001718	ENSG00000146233	0.1087	0.2944	0.369226
					ENSSSCG00000001719	ENSG00000146233	0.1448	0.4025	0.359752
					ENSSSCG00000001720	ENSG00000153291	0.0423	0.3553	0.119054
					ENSSSCG00000001723	ENSG00000146070	0.1064	0.3887	0.273733
					ENSSSCG00000001724	ENSG00000112818	0.0949	0.4384	0.216469
					ENSSSCG00000001725	ENSG00000069122	0.1472	0.4638	0.317378
					ENSSSCG00000001726	ENSG00000153292	0.1479	0.4248	0.348164
					ENSSSCG00000001728	ENSG00000198087	0.041	0.2233	0.183609
					ENSSSCG00000001729	ENSG00000244694	0.026	0.1887	0.137785
					ENSSSCG00000001731	ENSG00000031691	0.1686	0.3577	0.471345
					ENSSSCG00000001735	ENSG00000112077	0.1417	0.4542	0.311977
					ENSSSCG00000001736	ENSG00000124490	0.1072	0.3692	0.290358
					ENSSSCG00000001744	ENSG00000008197	0.0021	0.1627	0.0129072
					ENSSSCG00000001745	ENSG00000170927	0.1835	0.384	0.477865
					ENSSSCG00000001746	ENSG00000170927	0.1423	0.408	0.348775
					ENSSSCG00000001748	ENSG00000112115	0.1293	0.5186	0.249325
					ENSSSCG00000001749	ENSG00000112116	0.2771	0.6465	0.428616
					ENSSSCG00000001750	ENSG00000170915	0.0434	1.1181	0.0388158
					ENSSSCG00000001751	ENSG00000169684	0.0295	0.4362	0.0676295
					ENSSSCG00000001752	ENSG00000080644	0.0398	0.4868	0.0817584
					ENSSSCG00000001753	ENSG00000117971	0.0512	0.607	0.0843493
					ENSSSCG00000001754	ENSG00000041357	0	0.2145	0
					ENSSSCG00000001755	ENSG00000188266	0.0664	0.2218	0.299369
					ENSSSCG00000001756	ENSG00000136381	0.0445	0.2406	0.184954
					ENSSSCG00000001757	ENSG00000140395	0.0032	0.2214	0.0144535
					ENSSSCG00000001758	ENSG00000167202	0.1096	0.5084	0.215578
					ENSSSCG00000001759	ENSG00000140403	0.0192	0.2794	0.0687187
					ENSSSCG00000001760	ENSG00000103740	0.0879	0.6232	0.141046
					ENSSSCG00000001761	ENSG00000166411	0.009	0.3121	0.0288369
					ENSSSCG00000001762	ENSG00000136425	0.0066	0.5963	0.0110683
					ENSSSCG00000001764	ENSG00000183476	0.138	0.4598	0.30013
					ENSSSCG00000001765	ENSG00000136378	0.1056	0.5934	0.177958
					ENSSSCG00000001769	ENSG00000185787	0.0048	0.2069	0.0231996
					ENSSSCG00000001770	ENSG00000103811	0.069	0.4265	0.161782
					ENSSSCG00000001771	ENSG00000058335	0.0133	0.4433	0.0300023
[truncated: 17,837 more rows]

## Sheet: Table S6
Category	Term	Count	%	PValue	Genes	List Total	Pop Hits	Pop Total	Fold Enrichment	Benjamini
[truncated: 83 more rows]

[truncated: 3 more sheets: Table S7, Table S8, Table S9]
